# Supplementary material for: In silico characterisation of the avocado WAK/WAKL gene family with a focus on genes involved in defence against Phytophthora cinnamomi
Source: Front Plant Sci. 2025 Jan 29;15:1474781. doi: 10.3389/fpls.2024.1474781 (PMC11814450; doi:10.3389/fpls.2024.1474781)
Supplement: Supplementary file 2 [file Table1.xlsx]

## Sheet: Table S1
Table S1: Protein sequences of defense-related WAK/WAKLs used in the phylogenetic analysis
>GhWAK7A (https://www.cottongen.org/ - Gh_A02G0727)
MGLIRSVVLIVQQVILLNAISAVKATAAVAYQANSSCQSRCGEVSIPYPFGTGGDCNVSKHFFITCNTSFTPSKAFLTTSSIEILDISLNGQLRILADGSYDCYNNSGATRNFTYWLQLGKFFINNTRNKFTAIGCDTYARVEGFSGQRYATGCLSLCNNINDVSNGSCSGIGCCQTSIPKGVKSYNITIESYENHTDVLPENPCSYAFVAENDNYTFSTSDLRGFDFKDKLFPVTLDWTIGKTSCKEAKMDTKSFACKKNSKCIDSEHNSGYICKCFEGYEGNPYLPNGCQDINECVTMSPCNGTATCINLNGTYDCLCPPDYKGDGKKNGTGCSLPNKDQSKRSLLIDVALGIGVGFLGILLGIVLLCWMLKQRQISKLKRVNFQQNGGILLREQLS…
>GhWAK26 (https://cottonfgd.org/ - Ghir_A10G022760)
MAVTLNLLSTALLLLTCAVGLTVSVNRCPNCGSTAVPYPLSTGPSCGDQNYKIRCDAGSL
VFDTLNNTYPITSINRFNQRLVIQPASLVPNTCVTTDLRFEGVQLNSSLPFNITSSNTVL
FLNCTDSILRSPLNCSSNGLCHEYVNESSRAAACEAAPICCTFRAGGGATAYAIRARETG
CRAYTSFVNLQSDLPVNRWPEPGMELQWVSPPEPVCGTQADCDRNSTCGSGPNSNGTRRC
FCNSGLFWDPIEGVCAKISTCQNPDGCSDSNRTALIAGLTAGLGTALVAVIIGILLYRRH
RRIVEAQERLRKERETILNANNGGKAAKVFTGKEIKKATNNFSKDRILGAGGYGEVYKGI
LDDGTPVAVKCAKLGNTKGTDQVLNEVRILCQVNHRSLVGLLGCCVELDQPIMVYEFIEN
GNLLDHLQSPNINDRGLLTWTRRLQIARDTAEGLAYLHFSAVPPIYHRDVKSSNILLDVK
HNAKVSDFGLSRLAHTDMSHVSTCAQGTLGYLDPEYYRNYQLTDKSDVYSFGVVLLELLT
SQKAIDFNRDADDVNLAIYVKRMTDEEKLMDVVDPILKEKASPLEIDTMKALGFLALSCL
EERRQNRPSMKEVTEEIEYIICIATGKTV
>Rlm9 ((https://plants.ensembl.org/index.html - BnaA07g20220D)
MSSYNLSSLFIIFSLIFFLIFDLTVARSCSSHCGGIHIPYPFGIGEGCYLNKWYEIKCDHNTSLSVSGKP
VPVLSLIGKEVVNISLPDILLSYSSYRLPHGKVQIRNPMTSKGCSSNEQESTSLLNFTGSPFYVSDSNTL
IAIGCNNRASLTNVEPSTVGCFSSCLPTNRTASQDYLETVNCNTKSYYAEESYGYCRERRYINETSCNGN
RCCKASMPGSIQQVVGVTIDDNPTTRGGCKVAFLTDDQAYSLLDGSDPNLVLAKRYSTVELGWFIHTTNL
SSFVDSLRCMPMREYLNLRNSEHYSLTYGISCACDYNSSFPNDASCRCNNGYKGNPYIPGGCKDFNECAE
KRYSDNCVGGTCVDFQGHYECVYSNHRLAIGFGSSFGSLIFIVGIYGLYRFIRKQRRLNQKKKFFKRNGG
LLLQQQLTSTQGNVEKTRVFSSRELEKATENFSLTRILGQGGQGTVYKGMLVDGRIVAVKKSKVVDEDKL
EEFINEVVILSQINHRNIVKLLGCCLETDVPVLVYEFIPNGNLFEHLHEDELDDHTMTTWEVRLRIAIDI
ASALSYLHSAASSPIYHRDVKSTNIMLDEKYRAKVSDFGTSRTVTVDHTHLTTVVSGTVGYVDPEYFQSS
QFTDKSDVYSFGVVLAELITGEKSVSFLRSQENRTLATYFFLAMKENRLLDIIDARIRDGCKLNQVTATA
NLARKCLNLKGRKRPSMREVSMELEKIRGSSVDMELHECGSENEEENEEQIVGANIELQSWNNTAVTAPT
SQYDVGTSSLPMSDVEPLFPYQTR
>GhWAK77 (https://cottonfgd.org/ - Ghir_D11G020010)
MMSCYAKLPFSITITFLFVIYRANSVNSENNKCQGSCETSNFSSPIPFPFGFTPGCPIQL
NCNSTGVGIGEFHVLNITSNDIIIDLPAKCYRPLASLAVLSGENYALSVDNTLLLQNCSN
PLPGPCEIRPMFLERSFQAGPCAARSDNISCFSSGGDGVRLLSFEEVNKTQCRFLFSSTA
IVVDPARNSAVSVDLERVKLEWWVKDCNCDPNANRTDVKNGNKTVGCKCFCKEGFEGDGF
KEGGGCRRVPSCNASKYISGNCGGTTRVGVLVGGLVGGALLMGIVALVCFYLRRRSNNIN
KQMSAKRLISEAAGNSSVPCYAYREIERATNGFCDKQRLGTGAYGTVYAGKLHSDDWVAI
KRFRYRDPDSIDQVMNEIKLLSSVSHPNLVRLLGCCMEEGEPMLVYEFMPNGTLSQHLQR
ERGSGLPWTVRLTIAAETAKAIAYLHSVNPPIFHRDIKSSNILLDYNYRSKVADFGLSRL
GMAESSHISTAPQGTPGYLDPQYHQYFHLSDKSDVYSFGVVLVEIITALKVVDFSRAHNE
VNLAALAIDRIGRGCVDEIIDPYLDPHRDAWTLSSIHNVAELAFRCLAPHRDMRPTMIEV
AEELEHIRLSAWVPGMCIESPAASSDEESEKSFNKSTKMSDVGSRRLMKLKQREGECLTT
SLEEVKNRSPISVQDHWSSGQSSPSTNSLLGNSSRRE
>RcWAK4 (https://plants.ensembl.org/index.html - RchiOBHm_Chr2g0152591)
MVPVLFLLHVITVFLWSMSTIAAQPVASEALPIAKPNCTQDCGDVKIPYPFGIEAGCYIDDWFKIFCYKP
TGKFAGQPTAYLNPANLNLVVFNISLEAGTIQVTTNFTFSSLGCVDQRTAVLPANLSGSPFLYSEKNKFT
VIGCGGITWMMLSNGSKGGGCLATCDGSDPAQREFLDGCTGINSCCQTNIPPNLTAFNYSYQAIDTTYPG
NDSCKKAFLVNPDWVGYSSGGMVSIKQLAIPMLLDWRLSNYSTLQIRGTADWANNSGTTCTNASLCSCSS
GFQGNPYLPNGCQDINECEDSDPCPGASICINVRGSFRCQSPDQTVKLAIIVVGSVLGALLILICAWGLH
KVIKKRINTKRKEKFFKQNGGLLLEKQSSGDVNVEKIKLFNSEELEKATDNYNANRILGQGGHGTVYKGM
LADGSTVAIKKSKIVDEGEVEQFINEIVILSQIIHRNVVKLMGCCLETEVPLLVYEFIPNGTLSQYIHHQ
NEEFPLTWRVRLRVSIEVAGALSYLHSATSFPIYHRDIKTSNILLDDKFRAKVADFGTSRTVTIDKTHLT
MSQVQGTFGYLDPEYFQSSQFTDKSDVYSFGVVLVELLTGQKPVSQTRPEEWRSLTNYFLLSMEENRLLD
ILDARVMNEGGKEEIMAVAQLARRCLNMKGKKRPTMKEVAVQLEGIFQLSAKDSDVHTNSGEVEYVLNGW
HVGSTSARYNTIHIGSGSPSDVEPLIYVS
>MtWAK24 (https://phytozome-next.jgi.doe.gov - Medtr3g069050)
MKTTSFLLVTSTLLLLTCTTHVFSATPCPPCGNTTVPFPLSTTPTCGDQSYKINCTSTGTLVFTTVNNSY
PIQSINPQTQRFVIQPAPLIPNTCTTTDKIYEGIILNNTLPFNITSSNTIVYLNCTRDLLRSPLNCSAAS
ACHAYINATVPTCQTGPLCCTYRTGGSSNSYQIRVRSSGCSAYSSFVNLDSGLAVNRWSRPGLEIQWMSP
RETVCTSQNDCDAATSTCGVDSSSPNNGIKRCFCNGDLVWDPIQGVCAKKITCFNPDGCKSSHKTAIIAG
ITCGVGAALILAAIAFLLYKRHKRILEAQQRLAKEREGILNASGGGRAAKLFTGKEIKKATNDFSADRLL
GIGGYGEVYKGFLQDGTAIAVKCAKIGNAKGTDQVLNEVRILCQVNHRNLVGLLGCCVELEQPILVYEFI
ENGTLMDHLTGQMPKGRASLNWNHRLHVARDTAEGLAYLHFMAVPPIYHRDVKSSNILLDFKMNAKVSDF
GLSRLAQTDMSHISTCAQGTLGYLDPEYYRNYQLTDKSDVYSFGVVLLELLTSQKAIDFNRASDDVNLAI
YVQRMVDEEKLIDVIDPVLKNGASNIELDTMKAVAFLALGCLEEKRQNRPSMKEVSEEIEYIISVASTKA
V
> SlWAK1 (https://solgenomics.net/ - Solyc09g014720)
MQHYQVALFSFQLPCFMLILTLATAQIIPSNTTSPPTNSTSPPTNATAPAPSPTNTITKAANITKPGCPKQCGNVTVPYP
FGIGSGCALDPMFEIDCNVTTPFIGNIQIYDISDAEMRISNFINTKCYSQTGVLIQDIPSWITLGTKSPYTFSTLNRFIV
VGCDDGAIVSGNNFANGCPSLCTSTNDIVKGKCMGFGCCQITIPKGLKFFNTTMVTTRNHSLIWSFNPCGHSFLGEASRF
EFQGIEDLSDVNFANKIRNNVPIVLDWAIGNLSCVEARKSNDYACLNNSQCVDSDTSLGGYRCSCNSGYIGNPYIGSGCQ
DIDECADPNTNSCEKICTNIPGSYNCSCPEGYTGDGRKNGRGCIAPNSNSEFPWIKFSVGMGVGFMSLVIGTTWLYFFIK
KRKLIKLREKFFQQNGGLLMKQRMSSNEGGVEATKIFTAAELKKATNNYASDRILGRGGNGIVYKGILSDNRIVAIKKSK
FMDEEQVEQFINEVLILTQVNHRNVVRLFGCCLEAEVPLLVYEYISHGTLYEHIHNRNGAPWLSWENRLRVASETASALA
YLHSSAQMPIIHRDVKSANLLLDDVYIAKVADFGASRLIPIDQTHLATMVQGTLGYLDPEYFRTSQLTEKSDVYSFGVVL
AELLTGMKPISKDRNEEEKNLAEYFVLSMRRNQLFQILDRRVVREGSLEQLQKVAELVKSCLSLHGEDRPTMKEVASELE
NLRKFTKNNPWANGNGHEENEDELSDLYTIPIESNTDIDNFSGQYSSNSYTNSSNFSGQYSSGSTSNTNSPLMKNRRAI
>GhWAK5A ((https://www.cottongen.org/ - Gh_A05G2033)
MDLRCLLKEIATFAVNLTILATCVAGHAKPGCQSKCGNLSIPYPFGTGNGCNISINFFITCNTTFNPPKAFLTTGDLEVLYISLDGYLRIQTAAGYDCYNSSGRSSYQIRGIHLAKFPISHTKNKFTAIGCDTYAYVQGSLGHTYSTGCLTFCYNTSDGINGSCSGIGCCQTVIPKGVRGYSVRLSSSYNHSYVLDFNPCSYGFVVEDGAYNFSVSHLADNSFSNKTFPIILDWTIGNQTCKEAKMHPLNYACKENSACIDAENGPGYLCKCVYGFQGNPYLLHGCQDINECDKLKPCSGTCHNTPGSYYCSCPEGFEGDDWKNGTGCRPKVVTQSQSFPVLVVALGIGVSLLSSLLFSSWVYLGLKQRKLTKLKQQNFQQNGGTLLREQLSKREECGE…
>AtWAK1	At1g21250
MKVQEGLFLVAIFFSLACTQLVKGQHQPGENCQNKCGNITIEYPFGISSGCYYPGNESFSITCKEDRPHVLSDIEVANFNHSGQLQVLLNRSSTCYDEQGKKTEEDSSFTLENLSLSANNKLTAVGCNALSLLDTFGMQNYSTACLSLCDSPPEADGECNGRGCCRVDVSAPLDSYTFETTSGRIKHMTSFHDFSPCTYAFLVEDDKFNFSSTEDLLNLRNVMRFPVLLDWSVGNQTCEQVGSTSICGGNSTCLDSTPRNGYICRCNEGFDGNPYLSAGCQDVNECTTSSTIHRHNCSDPKTCRNKVGGFYCKCQSGYRLDTTTMSCKRKEFAWTTILLVTTIGFLVILLGVACIQQRMKHLKDTKLREQFFEQNGGGMLTQRLSGAGPSNVDVKIFTE…
>AtWAK2	At1g21270
MKVQEGLFVVAVFYLAYTQLVKGQPRKECQTRCGNVAVEYPFGTSPGCYYPGDESFNLTCNEQEKLFFGNMPVINMSLSGQLRVRLVRSRVCYDSQGKQTDYIAQRTTLGNFTLSELNRFTVVGCNSYAFLRTSGVEKYSTGCISICDSATTKNGSCSGEGCCQIPVPRGYSFVRVKPHSFHNHPTVHLFNPCTYAFLVEDGMFDFHALEDLNNLRNVTTFPVVLDWSIGDKTCKQVEYRGVCGGNSTCFDSTGGTGYNCKCLEGFEGNPYLPNGCQDINECISSRHNCSEHSTCENTKGSFNCNCPSGYRKDSLNSCTRKVRPEYFRWTQIFLGTTIGFSVIMLGISCLQQKIKHRKNTELRQKFFEQNGGGMLIQRVSGAGPSNVDVKIFTEKGMKE…
>AtWAK3	At1g21240
MKFQEGVFLVVIFFLAYTQLVKGQHQPREDCKLKCGNVTIEYPFGISTGCYYPGDDNFNLTCVVEEKLLLFGIIQVTNISHSGHVSVLFERFSECYEQKNETNGTALGYQLGSSFSLSSNNKFTLVGCNALSLLSTFGKQNYSTGCLSLCNSQPEANGRCNGVGCCTTEDFSVPFDSDTFQFGSVRLRNQVNNSLDLFNTSVYQFNPCTYAFLVEDGKFNFDSSKDLKNLRNVTRFPVALDWSIGNQTCEQAGSTRICGKNSSCYNSTTRNGYICKCNEGYDGNPYRSEGCKDIDECISDTHNCSDPKTCRNRDGGFDCKCPSGYDLNSSMSCTRPEYKRTRIFLVIIIGVLVLLLAAICIQHATKQRKYTKLRRQFFEQNGGGMLIQRLSGAGLSNID…
>AtWAK4	At1g21210
MKVQRLFLVAIFCLSYMQLVKGQTLPRCPEKCGNVTLEYPFGFSPGCWRAEDPSFNLSCVNENLFYKGLEVVEISHSSQLRVLYPASYICYNSKGKFAKGTYYWSNLGNLTLSGNNTITALGCNSYAFVSSNGTRRNSVGCISACDALSHEANGECNGEGCCQNPVPAGNNWLIVRSYRFDNDTSVQPISEGQCIYAFLVENGKFKYNASDKYSYLQNRNVGFPVVLDWSIRGETCGQVGEKKCGVNGICSNSASGIGYTCKCKGGFQGNPYLQNGCQDINECTTANPIHKHNCSGDSTCENKLGHFRCNCRSRYELNTTTNTCKPKGNPEYVEWTTIVLGTTIGFLVILLAISCIEHKMKNTKDTELRQQFFEQNGGGMLMQRLSGAGPSNVDVKIFT…
>AtWAK5	At1g21230
MKVHSLFLMAIFFYLAYTQLVKAQPRDDCQTRCGDVPIDYPFGISTGCYYPGDDSFNITCEEDKPNVLSNIEVLNFNHSGQLRGLIPRSTVCYDQQTNNDFESLWFRLDNLSFSPNNKFTLVGCNAWALLSTFGIQNYSTGCMSLCDTPPPPNSKCNGVGCCRTEVSIPLDSHRIETQPSRFENMTSVEHFNPCSYAFFVEDGMFNFSSLEDLKDLRNVTRFPVLLDWSIGNQTCEQVVGRNICGGNSTCFDSTRGKGYNCKCLQGFDGNPYLSDGCQDINECTTRIHNCSDTSTCENTLGSFHCQCPSGSDLNTTTMSCIDTPKEEPKYLGWTTVLLGTTIGFLIILLTISYIQQKMRHRKNTELRQQFFEQNGGGMLIQRLSGAGPSNVDVKIFTEE…
>AtWAKL1	At1g16120
MKTKTSIFQFIVASVLTLLINDSSAATPPPPISNSSTSCNKTCGGISIPFPFGIGGKDCYLNGWYEVICNTTTSDSNTTVPLLSMINREVVNISLPDSNEPYGLVQIKGPVTSLGCSSNTSEGPQNSLPVLNVTGKGSPYFLTDENRLVAVGCGIKALMTDTESEILGCESSCEHRKSGEEVTNLICTGYRCCQARLPVGRPQAITVNIENSSGGEETCKVAFLTDKRYSPSNVTEPEQFHNNGYVVLELGWYFATSNSRFKSLLGCTNMSRKGSGFSDDNCSCEYDYFSGMSYRNCYCDYGYTGNPYLRGGCVDTDSCEGNHNCGEDAHCVNMPGPMSMCRPNPKITKPTKPPVLQGILIGLSGLVFFVGLFWLFKLIKKRRNINRSKKFFKRNGGLL…
>AtWAKL2	At1g16130
MKTETHNRQCIPLAISVLSLFINGVSSARQPPDRCNRVCGEISIPFPFGIGGKDCYLNPWYEVVCNSTNSVPFLSRINRELVNISLNGVVHIKAPVTSSGCSTGTSQPLTPPPLNVAGQGSPYFLTDKNLLVAVGCKFKAVMAGITSQITSCESSCNERNSSSQEGRNKICNGYKCCQTRIPEGQPQVISVDIEIPQGNNTTGEGGCRVAFLTSDKYSSLNVTEPEKFHGHGYAAVELGWFFDTSDSRDTQPISCKNASDTTPYTSDTRCSCSYGYFSGFSYRDCYCNSPGYKGNPFLPGGCVDVDECKLDIGRNQCKDQSCVNLPGWFDCQPKKPEQLKRVIQGVLIGSALLLFAFGIFGLYKFVQKRRKLIRMRKFFRRNGGMLLKQQLARKEGNVE…
>AtWAKL3	At1g16140
MKTKTYNFRYIVASVLTLLMNGSSAATPPNSNSSSSCNRTFGGISIPFPFGIGGKDCYLNSWYEVVCNSTTSGSCKTVPFLTRINREVVNISLPKSDFFSPYGVVHIKGPVTSLGCSSNISQGLQKTLPDLNITGRGSPYFLTDENRLVAVGCGTKALMTDIESEILGCESSCKDTKSNEVGNSLCNGYKCCQARLPVERPQAVGVNIESNNDTRGEGCKAAFLTSMKYFPSNITKPEWFQADGYAVVELGWYFDTSDSRFRNPLGCTNLTRSSGSYFLTDICLCRYGYFSRMSYRSCYCGSGYRGNPYIRGGCIDIDECEVPNKCGEDTCVNMAGRYSCVPKITKPAKLAHVLRGVLIGLLGLLFFVIGIFGLYKFIRKRRRIIRSMKFFKRNGGLLL…
>AtWAKL4	At1g16150
MKKETQNLQCIPLVISVLSLFGVSSARKPPYLCNRVCGGISIPFPFGIGGKECYLNPWYEVVCNTTTSVPFLSRINRELVNIYLPDPTEYYSNGVVHIKGPVTSSGCSTGTSQPLTPQPLNVAGQGSPYFLTDKNLLMAVGCNVKAVMMDVKSQIIGCESSCDERNSSSQVVRNKICSGNKCCQTRIPEGQPQVIGVNIEIPENKNTTEGGCKVAFLTSNKYSSLNVTEPEEFHSDGYAVVELGWYFDTSDSRVLSPIGCMNVSDASQDGGYGSETICVCSYGYFSGFSYRSCYCNSMGYAGNPFLPGGCVDIDECKLEIGRKRCKDQSCVNKPGWFTCEPKKPGQIKPVFQGVLIGSALLLFAFGIFGLYKFIKKQRRSSRMRVFFRRNGGMLLKQQL…
>AtWAKL5	At1g16160
MKTKTYRFVCLVASVLTLQLMNGSSAATPPPPPNSKNSSTSCNRTCGGISIPFPFGIGGKDCYLNGWYEVVCNATTSGSSGTTVPFLSRINREVVNISLPEGNNEQYGVVHIKGPVTSLGCSSNTSQVPQKSLPDLNVTGKGSPYFITDENRLVAVGCGTKALMTDIESEILGCESSCKDSKSSQEVTNLLCDGYKCCQARIPVERPQAVGVNIESSGGDGCKVAFLSSKRYSPSNVTIPEQFHAGGYVVVELGWYFATTDSRFRNPLGCINLTYSGSYLSGDSCLCEYGYFSEMSYRNCYCSLGFTGNPYLRGGCIDNDDCKGPNICEEGTCVNVPGGYRCDPKPKIIKPAKPLVLQGVLLGLMGLLFLVVGTLGLIIFIKKRRRIISSRKFFKRNGG…
>AtWAKL6	At1g16110
MKKTKTYQVFCIAALSVLTLQLINGSSAATPPPPNSNSSTSCNRACGGVSIPFPFGIGKDCYLNGWYEVICNTSTSGSSGTTVPFLSRINSEVVNISLPDGKKLYGVVHIKGPVTSLGCSSSSSSSQVSEMSLPNLNVTGRGSPYFLTDENCLVMVGCGTKALMKDIESEILGCESSCEDSKSSEEVTNSKCDGYKCCQARIPLERPQVIGINIENTSATRGKEGCSVAFLTNKRYAPMNVTEPEQFHAGGYAVVELGWYFDTSDSRYRNPLGCRNMTRYSSYSSFDKCSCEYDYFSGMSYRICYCNYGYTGNPYLRHGCIDIDECEGHHNCGEGTCVNMPGTHSCEPKITKPEKASVLQGVLISLGVLLFVLGILGLYKFIKKRTRIIRNKNFFKRNG…
>AtWAKL7	At1g16090
MSREKFSIYNLLSLLVLLIHGLIAASAQDLTVFSSCQSHCGGIAIPYPFGIGKDCYLNNNEWYEVICNRTSGNPLPVLKSINRELVNISLPDDSSDVFGLTRIKNPVTSLGCSNMEEISLALNVTGSPFFLTGRNTLVAVGCNNNASMTDDKLQIGGCESTCDVGFGQRGRNRSCNGYRCCQAKILSDRLQQIGIKIESLDDEAYSPLNITEPALFYDKGYGTVELGWFIDRLHNMSVVLGFAIQLPRVQAVGVTSEAIEAAGVTVATEAIHISRVDVQILMSVKKPKLKEATIVGKGMIVRISQETLGVNPTKTKD
>AtWAKL8	At1g16260
MGVDVKRFLVVMLLLRICEYAAASTFPLALRNCSDHCGNVSVPYPFGIGKGCYKNKWFEIVCKSSSDQQPILLLPRIRRAVTSFNLGDPFSISVYNKFYIQSPLKHSGCPNRDGYSSSSLNLKGSPFFISENNKFTAVGCNNKAFMNVTGLQIVGCETTCGNEIRSYKGANTSCVGYKCCQMTIPPLLQLQVFDATVEKLEPNKQGCQVAFLTQFTLSGSLFTPPELMEYSEYTTIELEWRLDLSYMTSKRVLCKGNTFFEDSYQCSCHNGYEGNPYIPGGCQDIDECRDPHLNKCGKRKCVNVLGSYRCEKTWPAILSGTLSSGLLLLIFGMWLLCKANRKRKVAKQKRKFFQRNGGLLLQQQTSFLHGSVNRTKVFSSNDLENATDRFNASRILGQG…
>AtWAKL9	At1g69730
MSSYNSFSLWILFSLQLCFILDSADRTVSLCQPDCGGIKIPYPFGMGKGCYLEKWYEITCNTSTSGKLVPYLSVINKEVVGISLPTEGRGSRYNNPYQSVNIKNPIASKECSSNGEELGSLLNLTGTPFYVSQHNELVAVGCNNTASLTNVKPSIVQCTSSCSTKPHTHIKDYLAVLNCQNYNGYEKNCNEDSSMDESIMDETSCNGIGCCNAYMRGGSIQQIVGVTIENTITRGCKVAFLTNKAEYLSNKSDPQKLHARGYSTVELGWFIHTTNHSFIKSLGCYSVKEYNNERYTSTQRRINITSCICDDNAYLSYARCSCTRGFQGNPYRLGGCKDINECKEEEGMTYCGTNKCVNLQGHFKCVYNNHRPLAIGLGASFGSLIFVVGIYLLYKFIKK…
>AtWAKL10	At1g79680
MSSNCSCSLLSLFSLLLIIDLTVASSCPKTCGGIDIPYPFGIGTGCYLEKWYEIICVNNSVPFLSIINREVVSISFSDMYRRFFNVGYGSIRIRNPIASKGCSSGGQEFGSLLNMTGYPFYLGDNNMLIAVGCNNTASLTNVEPSIVGCESTCSTNQDIPINDYLGVLYCNARYGDSEYCKNISIMNDTSCNGIGCCKASLPARYQQIIGVEIDDSNTESKGCKVAFITDEEYFLSNGSDPERLHANGYDTVDLRWFIHTANHSFIGSLGCKSIDEYTILRRDNREYGIGCLCDYNSTTTGYATCSCASGFEGNPYIPGECKDINECVRGIDGNPVCTAGKCVNLLGGYTCEYTNHRPLVIGLSTSFSTLVFIGGIYWLYKFIRRQRRLNQKKKFFKRN…
>AtWAKL11	At1g19390
MRCDNNYSFSILFSLLLILILDSKVVSLSTSCQSKSVCGNINIPYPFGIEKGCYLNEWYKIECKNATYPFLFKMGMAVVNISLPGDDGYNNPVSYGSIRVKIPITSIGCSRDGKESGSVLNFTDSPFYFGIGNSLVAVGCNSKASLTNINPSKVGCELNCTASKETLPSKSIPFFDKTGCSNNKLPYYSSLCTKNNGEDERSCDGNGCCIAGLLDSEAPQVIGINIESFDHGNSTKLECRVAFLTDDVSPFSNASEPKRLFAKRYATVSLGWVIQTKNLSFVNSLSCKNTKEYDNSTYNIKLVTSCICNNVTISGTDYANCGCSQGYEGNPYLPGGCKDINECLRNSYGQRQNCRESDTCVNLPGTFNCIGNKTRVTMIGVGSAFGILVLVVGIWWLRK…
>AtWAKL12	At1g22720
MIIKSSAHSTGNPYVLNGCKDIDECKELANGRPNICTDGGTCQNSPESYRCDLRDQKESDDPHLCRTTIGVLIVLLVIVSCIKQKIKHRKDIELRQIFFEQNGGGMLIHRLSGSGPSNVDVKIFTEEAMKEATNSYDESRILGQGGQGKVYKGILSDNFIVAIKKARLGDSSQVEHFINEVLILSQINHMNVIKILGCCLEIELFLLQLALGSLVIRHS
>AtWAKL13	At1g17910
MRGNKNYYFLSLLYFLSLPILHFSSCTHKCGDIQIPFPFGIGEIGCYLDEWYQVECRPSATSGKVFPFLPKINMEVVNISLPGTNDDIFYTYPSFSSIRVKSPVASMGCSTDGNDSGLTLNFTETPFFFGDQNNLVAVGCNNKASLTNVEPTMVGCESTCTTSNNSRSIPFFNKVGCSGSVDSVTRDLLPKNYIPVCSTTKIQDDTLICNGEGCCQAKAPVGSQQLIGVTITNSTNGNLTKGGGCKVAFLTDEVYTLSNATDPEQFFSKGVTVSLGWFIQTKNHSFLQSLDCQNRGELDKGKKRTRQCTCDNHIASGMGYASCACASGYKGNPYVSDDCQDINECTEYKNPCGDTRILYRNTCINTSGGHRCIDYHIPEVMLGLGAGFFVLIVGGGIWW…
>AtWAKL14	At2g23450
MLRSIFDFNQRSTKMVMISHKLDLILVFIIVIGGSIFRRVSANFTVPCNGRCGGLTLPYPFGFSNGCSIRFDCSAAEKPMIGDFSVQNVTENSIFVGLSHNCTRKIEDMNPLFGENFAPTSENSFLMENCNRTTDGCSIKQKFLENVLKLKSCDATGNISCFSLDSNSSSKNSAKFFSMKTLRNSSCSLLFSSIAFESVGVNAGIALEFERVRLGWWLKGGCESGTCAANTDCTDVETPHGYAGHRCSCLDGFHGDGYTNPCQRALPECRGSKLVWRHCRSNLITIVGGTVGGAFLLAALAFFFFCKRRRSTPLRSHLSAKRLLSEAAGNSSVAFFPYKEIEKATDGFSEKQKLGIGAYGTVYRGKLQNDEWVAIKRLRHRDSESLDQVMNEIKLLSSV…
>AtWAKL15	At3g53840
MELPWLSLTTFTLSLLIYFSSTTQAFKRCPNCGSTRVPYPLSTGLDCGDPGYRIRCDNYGSLWFDTLNGSTNPIKTIDPSGQRFVLRPPGFEQNKCVSVDIKYHGIQLDLNLPFNVSCSNTVIIMNCTKDGLDAYSSQGFNCSDNSLCHKFLNANLEARGNCRGVTSCCWYKTGASVNTYKVYRARPDMCSAYQSFMNLDLTIPVSKWGEPAVEILWEAPREPVCKSQGDCRDLLNSVCSNDSTNLGQKRCFCKKGFQWDSVNAVCEVNRCSKRKSCKRWSNLPLLGGLAGGVGAILIAGFITKTIVSKQNRRIAGNQSWASVRKLHRNLLSINSTGLDRIFTGKEIVKATDNFAKSNLLGFGGFGEVFKGNLDDGTTVAVKRAKLGNEKSIYQIVNEV…
>AtWAKL16	At3g25490
MKLQHVVYLVAIFFVVAIFVIACIEENKYLVWIMIILANTTNILSLVRSISYIKNIRKHQKDTKIQRQLFFEKNGGGMLIERLSGAGSSNIDFKIFTEEDMKEATNGYDVSRILGQGGQWTVYKGILPDNSIVAIKKTRLGDNNQVEQFINEVLVLSQINHRNVVKLLGCCLETEVPLLVYEFITGGSLFDHLHGSMFVSSLTWEHRLEIAIEVAGAIAYLHSGASIPIIHRDIKTENILLDENLTAKVADFGASKLKPMDKEQLTTMVQGTLGYLDPEYYTTWLLNEKSDVYSFGVVLMELISGQKALCFERPETSKHLVSYFVLATKENRLHEIIDDQVLNEENQREIHEAARVAVECTRLKGEERPRMIEVAAELETLRAKTTKHNWLDQYPEENV…
>AtWAKL17	At4g31100
MSYKNTNNSHLILFKLLLLLILYSADLTASSSCRSECGGCKCGGIAIPYPFGIGKGCYLEKSYEIECLNTSGKLVPFLSVISKEVVSIHLPGRQSFGSVRVRSPITSAGCSSDGKDSAPVMNLTDSPFFVSDINNLVGVGCSSKVSLEHIKQNMVGCELNCSTTNASDSNSIPFFDKTGCSFSYTFAQVCTGNKPEDMGCDGRGCCQASLPREPQQVIGIRIESNDGKSTTSGDCRVAFLTDEFFSLSKLTKPEQLHAKRYATLSLGWIMQTRNTSFVNSLACKIRKDTDTAYSNDQSIKCICDYTMSIISDIRYANCECNLGYKGNPYDSDGCRDIDECKENPKYCKETDTCVNFEGGYRCVGDKTKAIMIGAGTGFGVLVLVGGVWWLRKFLVKRRM…
>AtWAKL18	At4g31110
MSNESTNCSFFLNLFMLLLLLIFYSADACQRECGGISIPYPFGIGKDCCLEKYYEIECRNTTSRKLVPLLSFINKEVVSISLPSADSHFAYEVSDQERHESFGLVRVKFPITSAGCFNDGKESGGGSKMNFTGSPFFIDRSNSLIAAGCNSKVSLMYIKPKMVGCELSCNTSKDSYSNSIPFVEAGCSSNVLPYSQDQGCPEEIAEETGCNGIGCCQASLPNEPQQVIGIRTENNDGNSTTKVECTVSAFLTDEIYALPKATKTEHLLAKRYATVSLGWVIQTSNRSFLDSLALACKDREDYRNTTNLERKCTCGRITISETSYANCGCTYGYTGNPYVLNGCKDIDECKVKFEYCGKTETCVNFEGGYRCVRDKTKAIMIGAGTGFGVLVLVGGLWWL…
>AtWAKL20	At5g02070
MEKKRSYYALLIPTLLTVWLACAGHSCARHAKAKPPMAGPPRCPNCGPMVVPYPLSTGPTCGDQAYRINCVGGKLYFGALHGSSYVITSINSVTQRIVLRPPGLASSVSCISADVSKQGLELDPHLPFSITSSNTILLLNCSQAMLQAPIDCSPTSLCYSYIKNNASPCSKAPLCCTFRTDGSQTAYTIRINGGGCLAYQSFVGLNPNKEVPPPGKKWPDTGLELQWALPKEPVCKTDVDCNLLLGKSKCLPDPTSLGLKRCSCKKGLEWDPVNAICGKCRHGKHCKKKKKTVVFAGAAVAVVGVTLAIAVAVIGTKHSHQKVKKDIHKNIVKEREEMLSANSTGKSSRIFTGREITKATNNFSKDNLIGTGGFGEVFKAVLEDGTITAIKRAKLNNTK…
>AtWAKL21	At5g66790
MAETPQPYLIFVFFVFTLTVATQTTGSVKCKTSLLRYPFGFSDGYPIRFNCSEITGEAVIGEFAVQEVTNSNIYVEIPPVCKRNIRKIEQLFRENLAPSKLQNIILVQGCKKQNKSSNCLIRNKFVENRLNLSKCKSPVSCLDGATTTTADVMSLGDVVNGSGCKYWFSSISQSQVSVNLGRLKLDWWLKGSCSNTTCSENADCAKVKLDDGGLGHRCTCREGFSGKAFTVPGGCHRLVYKRKGLHKLVVLGTAGILVGVLVIVVLIATYFFRNKQSASSERASIANRLLCELAGNSSVPFYTYKEIEKATDSFSDKNMLGTGAYGTVYAGEFPNSSCVAIKRLKHKDTTSIDQVVNEIKLLSSVSHPNLVRLLGCCFADGEPFLVYEFMPNGTLYQHL…
>AtWAKL22	At1g79670
MKRRRLFFSVLLSILTLFINGPLITTAQSPPSSSTSCNRICGGIEIPFPFGIGRRDCFLNDWYEVVCNSTTSGKSLAPFLYKINRELVSITLRSSIDSSYGVVHIKSPVTSSGCSQRPVKPLPLNLTGKGSPFFITDSNRLVSVGCDNRALITDIESQITGCESSCDGDKSRLDKICGGYTCCQAKIPADRPQVIGVDLESSGGNTTQGGNCKVAFLTNETYSPANVTEPEQFYTNGFTVIELGWYFDTSDSRLTNPVGCVNLTETGIYTSAPSCVCEYGNFSGFGYSNCYCNQIGYRGNPYLPGGCIDIDECEEGKGLSSCGELTCVNVPGSWRCELNGVGKIKPLFPGLVLGFPLLFLVLGIWGLIKFVKKRRKIIRKRMFFKRNGGLLLKQQLTTR…

## Sheet: Table S2
Table S2: PaWAK/WAKL tandemly duplicated pairs and associated Ka/Ks ratios
Tandemly duplicated pairs	Chr	Ka	Ks	Ka/Ks
PaWAKL1-PaWAKL2	scaffold (0)	0.02788115776548789	0.03264469878741823	0.8540791859361164
PaWAKL2-PaWAKL3	scaffold (0)	0.010164622301374899	0.014406205228700291	0.7055725043486651
PaWAK1-PaWAK2	1	0.037337679236029715	0.12580979999324032	0.29677878224141396
PaWAKL5-PaWAK1	1	0.18965244934612493	0.7486331390084404	0.253331624615654
PaWAK3-PaWAKL8	1	0.11881454581294774	0.2033385090775815	0.5843189583317708
PaWAK4-PaWAKL10	1	0.17704022583332749	0.3610034372772281	0.4904114685682941
PaWAKL4-PaWAKL5	1	0.24514685549724097	0.99218543827721	0.24707765911471538
PaWAKL6-PaWAKL7	1	0.14041984572077798	0.8279274797268927	0.16960404040109658
PaWAKL8-PaWAKL9	1	0.06936421953934709	0.11109764403425672	0.624353649821402
PaWAK8-PaWAKL25	2	0.16080574807911535	0.3986490728735118	0.403376701518475
PaWAKL27-PaWAK9	2	0.12824696504974398	0.2906250231708914	0.4412798445587841
PaWAKL11-PaWAKL12	2	0.29161555077579143	0.7649742128464861	0.3812096484804154
PaWAKL12-PaWAKL13	2	0.24182556667270816	0.4310319308232793	0.5610386363043143
PaWAKL13-PaWAKL14	2	0.052068737895002826	0.10912179571346442	0.47716166650818886
PaWAKL17-PaWAKL18	2	0.15601874202682903	0.2556061524512169	0.6103872717093757
PaWAKL18-PaWAKL19	2	0.03221727082593503	0.029338812446603524	1.098110936990728
PaWAKL23-PaWAKL24	2	0.22335686872021765	0.5837633600062363	0.3826154295086823
PaWAKL25-PaWAKL26	2	0.10958515671195698	0.28719267112639146	0.3815736532626535
PaWAKL26-PaWAKL27	2	0.09776042786810595	0.13513363130402567	0.7234352168644316
PaWAK11-PaWAK12	3	0.002401082536989234	0.00591233148793119	0.4061143293285484
PaWAKL30-PaWAKL31	4	0.3300116896710059	0.7660320853495355	0.43080661500023687
PaWAKL33-PaWAKL34	5	0.19424975981688528	0.5101977638224318	0.3807342438382219
PaWAKL34-PaWAKL35	5	0.10320689666657792	0.15430049806402377	0.6688694979050189
PaWAKL38-PaWAKL39	5	0.3078839066523616	0.7321508591829441	0.4205197641862358
PaWAKL39-PaWAKL40	5	0.40111077738596845	0.7714577168054049	0.5199387713003407
PaWAKL41-PaWAKL42	7	0.18894392550611516	0.3645886517955069	0.5182386357216937
PaWAKL44-PaWAK13	8	0.39083299205826205	1.7458135957053504	0.22386868393034606
PaWAKL51-PaWAKL53	10	0.044987336165745975	0.049514958851003724	0.9085605079692807
PaWAKL54-PaWAKL55	10	0.2472131963016066	0.5238329558156698	0.4719313543697655
PaWAKL56-PaWAKL57	10	0.18670243274823056	0.5087174894137797	0.36700612153786377
PaWAKL60-PaWAKL61	11	0.027643100593189543	0.10185115586929669	0.27140684224205874

## Sheet: Table S3
Table S3: PaWAK/WAKL gene IDs and sequence analysis results for naming and classification
Gene ID	InterProScan Fam ID	CDD domains	InterPro Domains	SMART domains	TM	Signal	WAK or WAKL	Transcripts	Final Gene designation	Present in which genomes
Peame105C00g042770.1	Receptor-like kinase WAK-like (IPR045274)	PKc_like superfamily + GUB_WAK_bind	Prot_kinase_dom + Ser-Tyr_kinase_cat_dom + WAK_GUB		0	SP	WAKL	PaWAKL1.1	PaWAKL1	All
Peame105C00g042770.2	Receptor-like kinase WAK-like (IPR045274)	PKc_like superfamily + GUB_WAK_bind	Prot_kinase_dom + Ser-Tyr_kinase_cat_dom + WAK_GUB		0	SP	WAKL	PaWAKL1.2
Peame105C00g042810.1	None predicted	PKc_like superfamily + GUB_WAK_bind	WAK_GUB + Prot_kinase_dom		0	SP	WAKL	PaWAKL2	PaWAKL2	All
Peame105C00g042830.1	Receptor-like kinase WAK-like (IPR045274)	PKc_like superfamily + GUB_WAK_bind	Prot_kinase_dom + Ser-Tyr_kinase_cat_dom + WAK_GUB		0	SP	WAKL	PaWAKL3	PaWAKL3	Not in Dusa®
Peame105C01g007120.2	Receptor-like kinase WAK-like (IPR045274)	PKc_like superfamily + GUB_WAK_bind +EGF_CA	Prot_kinase_dom + Ser-Tyr_kinase_cat_dom + WAK_GUB	GUB_WAK_bind, STKc (EGF-like e-value 3,09)	1	SP	WAKL	PaWAKL4	PaWAKL4	All
Peame105C01g007130.1	Receptor-like kinase WAK-like (IPR045274)	STKc_IRAK + EGF_CA + GUB_WAK_bind + WAK superfamily	WAK + WAK_GUB + Prot_kinase_dom	GUB_WAK_bind, STKc (EGF-like e-value 2.8e-02)	1	SP	WAKL	PaWAKL5	PaWAKL5	All
Peame105C01g007150.1	Receptor-like kinase WAK-like (IPR045274)	STKc_IRAK + EGF_CA + GUB_WAK_bind + WAK superfamily	WAK_GUB + Prot_kinase_dom + EGF-like_Ca-bd_dom		1	SP	WAK	PaWAK1	PaWAK1	All
Peame105C01g007210.1	Receptor-like kinase WAK-like (IPR045274)	STKc_IRAK + (2) EGF_CA + GUB_WAK_bind + PKc_like superfamily	WAK_GUB + Prot_kinase_dom + EGF-like_Ca-bd_dom		3	SP	WAK	PaWAK2	PaWAK2	All
Peame105C01g007240.1	Receptor-like kinase WAK-like (IPR045274)	PKc_like superfamily + GUB_WAK_bind	WAK_GUB + Prot_kinase_dom		2	SP	WAKL	PaWAKL6	PaWAKL6	Not in Dusa®
Peame105C01g007250.1	Receptor-like kinase WAK-like (IPR045274)	STKc_IRAK + GUB_WAK_bind	WAK_GUB + Prot_kinase_dom		1	SP	WAKL	PaWAKL7	PaWAKL7	All
Peame105C01g007260.1	Receptor-like kinase WAK-like (IPR045274)	STKc_IRAK + EGF_CA + GUB_WAK_bind + WAK superfamily	WAK_GUB + Prot_kinase_dom + EGF-like_Ca-bd_dom		1	SP	WAK	PaWAK3	PaWAK3	All
Peame105C01g007320.1	Receptor-like kinase WAK-like (IPR045274)	STKc_IRAK + GUB_WAK_bind	WAK_GUB + Prot_kinase_dom		2	SP	WAKL	PaWAKL8	PaWAKL8	All
Peame105C01g007350.1	Receptor-like kinase WAK-like (IPR045274)	PKc_like superfamily + GUB_WAK_bind + WAK superfamily	WAK_GUB + Prot_kinase_dom + EGF-like_Ca-bd_dom	GUB_WAK_bind, STKc (EFGs e-value 11,5+0,0717)	1	SP	WAKL	PaWAKL9	PaWAKL9	All
Peame105C01g011770.1	Receptor-like kinase WAK-like (IPR045274)	STKc_IRAK + EGF_CA + GUB_WAK_bind	WAK_GUB + Prot_kinase_dom + EGF-like_Ca-bd_dom + EGF-like_dom		1	SP	WAK	PaWAK4	PaWAK4	All
Peame105C01g011810.1	Receptor-like kinase WAK-like (IPR045274)	STKc_IRAK + EGF_CA + GUB_WAK_bind + WAK superfamily	WAK_GUB + Prot_kinase_dom + EGF-like_Ca-bd_dom + EGF-like_dom		0	SP	WAKL	PaWAKL10	PaWAKL10	All
Peame105C01g051670.1	Receptor-like kinase WAK-like (IPR045274)	STKc_IRAK + EGF_CA + GUB_WAK_bind	WAK_GUB + Prot_kinase_dom + EGF-like_Ca-bd_dom + EGF-like_dom		1	SP	WAK	PaWAK5	PaWAK5	All
Peame105C02g004480.1	Rust resistance kinase Lr10 (IPR045874)	PKc_like superfamily + WAK_assoc + GUB_WAK_bind	Prot_kinase_dom + WAK_GUB + WAK assoc		1	SP	WAKL	PaWAKL11.1	PaWAKL11	All
Peame105C02g004480.2	Rust resistance kinase Lr10 (IPR045874)	PKc_like superfamily + WAK_assoc + GUB_WAK_bind	Prot_kinase_dom + WAK_GUB + WAK assoc		1	SP	WAKL	PaWAKL11.2
Peame105C02g004500.1	Rust resistance kinase Lr10 (IPR045874)	STKc_IRAK + WAK_assoc + GUB_WAK_bind	Prot_kinase_dom + WAK_GUB + WAK assoc		0	SP	WAKL	PaWAKL12	PaWAKL12	Not in Leola™
Peame105C02g004520.1	Rust resistance kinase Lr10 (IPR045874)	STKc_IRAK + WAK_assoc + GUB_WAK_bind	Prot_kinase_dom + WAK_GUB + WAK assoc		0	SP	WAKL	PaWAKL13	PaWAKL13	All
Peame105C02g004570.1	Rust resistance kinase Lr10 (IPR045874)	STKc_IRAK + WAK_assoc + GUB_WAK_bind	Prot_kinase_dom + WAK_GUB + WAK assoc		2	SP	WAKL	PaWAKL14.1	PaWAKL14	Not in Leola™
Peame105C02g004570.2	Rust resistance kinase Lr10 (IPR045874)	STKc_IRAK + WAK_assoc + GUB_WAK_bind	Prot_kinase_dom + WAK_GUB + WAK assoc		2	SP	WAKL	PaWAKL14.2		Not in Leola™
Peame105C02g012330.1	Receptor-like kinase WAK-like (IPR045274) + S-receptor-like serine/threonine-protein kinase (IPR024171)	STKc_IRAK + EGF_CA + GUB_WAK_bind	WAK_GUB + Prot_kinase_dom + EGF-like_Ca-bd_dom + EGF-like_dom		1	SP	WAK	PaWAK6	PaWAK6	All
Peame105C02g012350.1	Receptor-like kinase WAK-like (IPR045274)	PKc_like superfamily + GUB_WAK_bind	WAK_GUB + Prot_kinase_dom + Ser-Tyr_kinase_cat_dom		0	SP	WAKL	PaWAKL15	PaWAKL15	Not in Leola™
Peame105C02g012380.1	Receptor-like kinase WAK-like (IPR045274)	(2) PKc_like superfamily + (2) GUB_WAK_bind + Herpes_LMP1 superfamily	WAK_GUB + Prot_kinase_dom + Ser-Tyr_kinase_cat_dom		0	SP	WAKL	PaWAKL16	PaWAKL16	Only in West-Indian
Peame105C02g012450.1	Receptor-like kinase WAK-like (IPR045274)	PKc_like superfamily + GUB_WAK_bind +EGF_CA	WAK_GUB + Prot_kinase_dom + EGF-like_Ca-bd_dom + EGF-like_dom + Ser-Tyr_kinase_cat_dom		1	SP	WAK	PaWAK7	PaWAK7	All
Peame105C02g012540.1	Receptor-like kinase WAK-like (IPR045274)	PKc_like superfamily + GUB_WAK_bind	WAK_GUB + Prot_kinase_dom + Ser-Tyr_kinase_cat_dom		0	SP	WAKL	PaWAKL17	PaWAKL17	All
Peame105C02g012560.1	Receptor-like kinase WAK-like (IPR045274)	PKc_like superfamily + GUB_WAK_bind	WAK_GUB + Prot_kinase_dom + Ser-Tyr_kinase_cat_dom		0	SP	WAKL	PaWAKL18	PaWAKL18	All
Peame105C02g012620.1	Receptor-like kinase WAK-like (IPR045274)	PKc_like superfamily + GUB_WAK_bind	WAK_GUB + Prot_kinase_dom + Ser-Tyr_kinase_cat_dom		0	SP	WAKL	PaWAKL19	PaWAKL19	All
Peame105C02g012700.1	Receptor-like kinase WAK-like (IPR045274)	PKc_like superfamily + GUB_WAK_bind	Prot_kinase_dom + Ser-Tyr_kinase_cat_dom + WAK_GUB		0	SP	WAKL	PaWAKL21	PaWAKL21	All
Peame105C02g022320.1	Receptor-like kinase WAK-like (IPR045274)	PKc_like superfamily + GUB_WAK_bind	Prot_kinase_dom + Ser-Tyr_kinase_cat_dom + WAK_GUB		0	SP	WAKL	PaWAKL21	PaWAKL21	Not in Leola™
Peame105C02g044650.1	Receptor-like kinase WAK-like (IPR045274)	STKc_IRAK + EGF_CA + GUB_WAK_bind + PKc_like superfamily	WAK_GUB + Prot_kinase_dom + EGF-like_Ca-bd_dom + EGF-like_dom + Ser-Tyr_kinase_cat_dom		1	NO_SP	WAKL	PaWAKL22	PaWAKL22	All
Peame105C02g044690.1	Receptor-like kinase WAK-like (IPR045274)	STKc_IRAK + EGF_3 + cEGF + WAK superfamily	WAK + Prot_kinase_dom + EGF-like_Ca-bd_dom + EGF-like_dom + Ser-Tyr_kinase_cat_dom		0	NO_SP	WAKL	PaWAKL23	PaWAKL23	All
Peame105C02g044720.1	Receptor-like kinase WAK-like (IPR045274)	PKc_like superfamily + GUB_WAK_bind + WAK superfamily	Prot_kinase_dom + Ser-Tyr_kinase_cat_dom + WAK_GUB		0	NO_SP	WAKL	PaWAKL24	PaWAKL24	All
Peame105C02g044760.1	Receptor-like kinase WAK-like (IPR045274)	STKc_IRAK + EGF_CA + GUB_WAK_bind + WAK superfamily	WAK_GUB + Prot_kinase_dom + EGF-like_Ca-bd_dom + EGF-like_dom		1	SP	WAK	PaWAK8	PaWAK8	All
Peame105C02g044770.1	Receptor-like kinase WAK-like (IPR045274)	STKc_IRAK + EGF_CA + GUB_WAK_bind + WAK superfamily	WAK + WAK_GUB + Prot_kinase_dom + EGF-like_Ca-bd_dom + EGF-like_dom + Ser-Tyr_kinase_cat_dom		1	NO_SP	WAKL	PaWAKL25	PaWAKL25	All
Peame105C02g044800.1	Receptor-like kinase WAK-like (IPR045274)	STKc_IRAK + GUB_WAK_bind + WAK superfamily	WAK + WAK_GUB + Prot_kinase_dom		1	NO_SP	WAKL	PaWAKL26	PaWAKL26	All
Peame105C02g044830.1	Receptor-like kinase WAK-like (IPR045274)	STKc_IRAK + EGF_CA + GUB_WAK_bind + WAK superfamily	WAK + WAK_GUB + Prot_kinase_dom + EGF-like_Ca-bd_dom + EGF-like_dom		1	NO_SP	WAKL	PaWAKL27	PaWAKL27	All
Peame105C02g044860.1	Receptor-like kinase WAK-like (IPR045274)	STKc_IRAK + EGF_CA + GUB_WAK_bind + WAK superfamily	WAK_GUB + Prot_kinase_dom + EGF-like_Ca-bd_dom + EGF-like_dom		1	SP	WAK	PaWAK9	PaWAK9	All
Peame105C03g004550.1	Receptor-like kinase WAK-like (IPR045274)	STKc_IRAK + EGF_CA + GUB_WAK_bind + WAK superfamily	WAK + WAK_GUB + Prot_kinase_dom + EGF-like_Ca-bd_dom + EGF-like_dom + Ser-Tyr_kinase_cat_dom		1	SP	WAK	PaWAK10	PaWAK10	All
Peame105C03g004570.1	Receptor-like kinase WAK-like (IPR045274)	EGF_CA + GUB_WAK_bind + PKc_like superfamily	WAK_GUB + Prot_kinase_dom + EGF-like_Ca-bd_dom + EGF-like_dom + Ser-Tyr_kinase_cat_dom		0	SP	WAKL	PaWAKL28	PaWAKL28	All
Peame105C03g032210.1	Receptor-like kinase WAK-like (IPR045274)	STKc_IRAK + GUB_WAK_bind + WAK superfamily	WAK + WAK_GUB + Prot_kinase_dom		1	SP	WAKL	PaWAKL29	PaWAKL29	All
Peame105C03g051580.1	Receptor-like kinase WAK-like (IPR045274)	STKc_IRAK + GUB_WAK_bind + EFG_CA	WAK_GUB + Prot_kinase_dom + EGF-like_Ca-bd_dom + EGF-like_dom		1	SP	WAK	PaWAK11	PaWAK11	All
Peame105C03g051810.1	Receptor-like kinase WAK-like (IPR045274)	STKc_IRAK + GUB_WAK_bind + EFG_CA	WAK_GUB + Prot_kinase_dom + EGF-like_Ca-bd_dom + EGF-like_dom		1	SP	WAK	PaWAK12	PaWAK12	All
Peame105C04g012530.1	S-receptor-like serine/threonine-protein kinase (IPR024171)	PKc_like superfamily, GUB_WAK_bind, B_lectin, PAN_2, S_locus_glycop superfamily, DUF3403 superfamily	PAN/apple domain + Bulb-type lectin domain + S-locus glycoprotein domain + Prot_kinase + EGF-like domain	B_lectin, PAN_2, GUB_WAK_BIND, STKc	1	SP	WAKL	PaWAKL30	PaWAKL30	All
Peame105C04g012590.1	None predicted	STKc_IRAK, GUB_WAK_bind, B_lectin, PAN_AP_plant, S_locus_glycop, PMD superfamily	PAN/apple domain + Bulb-type lectin domain + S-locus glycoprotein domain + Prot_kinase + WAK_GUB + Aminotraansferase-like domain		1	NO_SP	WAKL	PaWAKL31	PaWAKL31	All
Peame105C05g008920.1	Rust resistance kinase Lr10 (IPR045874)	PKc_like superfamily + GUB_WAK_bind	Prot_kinase_dom + WAK_GUB		0	SP	WAKL	PaWAKL32	PaWAKL32	Not in Dusa®
Peame105C05g008940.1	Rust resistance kinase Lr10 (IPR045874)	PKc_like superfamily + GUB_WAK_bind	Prot_kinase_dom + WAK_GUB		3	SP	WAKL	PaWAKL33	PaWAKL33	All
Peame105C05g008990.1	Rust resistance kinase Lr10 (IPR045874)	STKc_IRAK + GUB_WAK_bind	Prot_kinase_dom + WAK_GUB		2	NO_SP	WAKL	PaWAKL34	PaWAKL34	All
Peame105C05g009130.1	Rust resistance kinase Lr10 (IPR045874)	STKc_IRAK + GUB_WAK_bind	Prot_kinase_dom + WAK_GUB		1	SP	WAKL	PaWAKL35	PaWAKL35	All
Peame105C05g009200.1	Rust resistance kinase Lr10 (IPR045874)	PKc_like superfamily + GUB_WAK_bind	Prot_kinase_dom + WAK_GUB		0	SP	WAKL	PaWAKL36.1	PaWAKL36	All
Peame105C05g009200.2	Rust resistance kinase Lr10 (IPR045874)	PKc_like superfamily + GUB_WAK_bind	Prot_kinase_dom + WAK_GUB		0	SP	WAKL	PaWAKL36.2
Peame105C05g019150.1	Receptor-like kinase WAK-like (IPR045274)	STKc_IRAK + GUB_WAK_bind + EFG_CA	WAK_GUB + Prot_kinase_dom + EGF-like_Ca-bd_dom + EGF-like_dom + Ser-Tyr_kinase_cat_dom		0	SP	WAKL	PaWAKL37	PaWAKL37	All
Peame105C05g035310.1	Rust resistance kinase Lr10 (IPR045874)	PKc_like superfamily + GUB_WAK_bind + WAK assoc	Prot_kinase_dom + WAK_GUB + WAK assoc		1	NO_SP	WAKL	PaWAKL38	PaWAKL38	All
Peame105C05g035320.1	Rust resistance kinase Lr10 (IPR045874)	PKc_like superfamily + GUB_WAK_bind + WAK assoc	Prot_kinase_dom + WAK_GUB + WAK assoc + Ser-Thr_kinase_cat_dom		1	SP	WAKL	PaWAKL39	PaWAKL39	Not in R0.12
Peame105C05g035470.1	LEAF RUST 10 DISEASE-RESISTANCE LOCUS RECEPTOR-LIKE PROTEIN KINASE-like 1.1/1.2/1.3/1.4/1.5 (IPR044652)	PKc_like superfamily + GUB_WAK_bind + WAK assoc + WAK+assoc superfamily	Prot_kinase_dom + WAK_GUB (2) + WAK assoc (2)		2	SP	WAKL	PaWAKL40	PaWAKL40	All
Peame105C07g016270.1	None predicted	STKc_IRAK, GUB_WAK_bind, B_lectin, PAN_AP_plant, S_locus_glycop superfamily, DUF3403 superfamily	PAN/apple domain + Bulb-type lectin domain + S-locus glycoprotein domain + Prot_kinase + S-locus receptor kinsae	B_lectin, S_locus_glycop, PAN_AP, STKc, GUB_WAK_bind, DUF3403	1	NO_SP	WAKL	PaWAKL41	PaWAKL41	All
Peame105C07g016330.1	None predicted	STKc_IRAK, GUB_WAK_bind, B_lectin, PAN_AP_plant, S_locus_glycop superfamily, DUF3403 superfamily	PAN/apple domain + Bulb-type lectin domain + S-locus glycoprotein domain + Prot_kinase + S-locus receptor kinsae	B_lectin, PAN_2, GUB_WAK_bind, STKc, DUF3403	3	NO_SP	WAKL	PaWAKL42	PaWAKL42	All
Peame105C07g028950.1	LEAF RUST 10 DISEASE-RESISTANCE LOCUS RECEPTOR-LIKE PROTEIN KINASE-like 1.1/1.2/1.3/1.4/1.5 (IPR044652)	STKc_IRAK + WAK_assoc superfamily + GUB_WAK_bind + nsLTP2	Prot_kinase_dom + WAK_GUB + WAK assoc + nsLTP2		2	SP	WAKL	PaWAKL43	PaWAKL43	All
Peame105C08g010780.1	Receptor-like kinase WAK-like (IPR045274)	STKc_IRAK + GUB_WAK_bind + EFG_CA	WAK_GUB + Prot_kinase_dom + EGF-like_Ca-bd_dom + EGF-like_dom		1	NO_SP	WAKL	PaWAKL44	PaWAKL44	All
Peame105C08g010820.1	Receptor-like kinase WAK-like (IPR045274)	STKc_IRAK + GUB_WAK_bind + EFG_CA	WAK + WAK_GUB + Prot_kinase_dom + EGF-like_Ca-bd_dom + EGF-like_dom + Ser-Tyr_kinase_cat_dom		1	SP	WAK	PaWAK13	PaWAK13	All
Peame105C09g005990.1	Rust resistance kinase Lr10 (IPR045874)	PKc_like superfamily + GUB_WAK_bind	Prot_kinase_dom + WAK_GUB		3	SP	WAKL	PaWAKL45	PaWAKL45	All
Peame105C09g006000.1	Rust resistance kinase Lr10 (IPR045874)	PKc_like superfamily + GUB_WAK_bind	Prot_kinase_dom + WAK_GUB		1	SP	WAKL	PaWAKL46	PaWAKL46	All
Peame105C09g008200.1	Receptor-like kinase WAK-like (IPR045274)	STKc_IRAK + GUB_WAK_bind + EFG_CA + WAK superfamily	WAK + WAK_GUB + Prot_kinase_dom + EGF-like_Ca-bd_dom + EGF-like_dom		1	SP	WAK	PaWAK14	PaWAK14	All
Peame105C10g002610.1	Rust resistance kinase Lr10 (IPR045874)	STKc_IRAK + GUB_WAK_bind	Prot_kinase_dom + WAK_GUB		1	SP	WAKL	PaWAKL47	PaWAKL47	All
Peame105C10g002620.1	Rust resistance kinase Lr10 (IPR045874)	PKc_like superfamily + GUB_WAK_bind	Prot_kinase_dom + WAK_GUB		2	SP	WAKL	PaWAKL48	PaWAKL48	All
Peame105C10g009570.2	Rust resistance kinase Lr10 (IPR045874)	PKc_like superfamily + GUB_WAK_bind	Prot_kinase_dom + WAK_GUB		0	NO_SP	WAKL	PaWAKL49	PaWAKL49	All
Peame105C10g009580.1	Rust resistance kinase Lr10 (IPR045874)	PKc_like superfamily + GUB_WAK_bind	Prot_kinase_dom + WAK_GUB		0	SP	WAKL	PaWAKL50	PaWAKL50	All
Peame105C10g009600.1	Rust resistance kinase Lr10 (IPR045874)	PKc_like superfamily + GUB_WAK_bind	Prot_kinase_dom + WAK_GUB		2	SP	WAKL	PaWAKL51	PaWAKL51	All
Peame105C10g009610.1	Rust resistance kinase Lr10 (IPR045874)	PKc_like superfamily + GUB_WAK_bind	Prot_kinase_dom + WAK_GUB		1	SP	WAKL	PaWAKL52	PaWAKL52	All
Peame105C10g009660.1	Rust resistance kinase Lr10 (IPR045874)	STKc_IRAK + GUB_WAK_bind	Prot_kinase_dom + WAK_GUB		0	SP	WAKL	PaWAKL53	PaWAKL53	Not in Leola™
Peame105C10g009670.1	Rust resistance kinase Lr10 (IPR045874)	PKc_like superfamily + GUB_WAK_bind	Prot_kinase_dom + WAK_GUB		2	SP	WAKL	PaWAKL54	PaWAKL54	All
Peame105C10g009720.1	Rust resistance kinase Lr10 (IPR045874)	PKc_like superfamily + GUB_WAK_bind	Prot_kinase_dom + WAK_GUB		0	SP	WAKL	PaWAKL55	PaWAKL55	All
Peame105C10g009750.1	Rust resistance kinase Lr10 (IPR045874)	PKc_like superfamily + GUB_WAK_bind	Prot_kinase_dom + WAK_GUB		0	SP	WAKL	PaWAKL56	PaWAKL56	All
Peame105C10g009790.1	Rust resistance kinase Lr10 (IPR045874)	STKc_IRAK + GUB_WAK_bind	Prot_kinase_dom + WAK_GUB		2	SP	WAKL	PaWAKL57	PaWAKL57	All
Peame105C10g009800.1	Rust resistance kinase Lr10 (IPR045874)	STKc_IRAK + GUB_WAK_bind	Prot_kinase_dom + WAK_GUB		0	SP	WAKL	PaWAKL58	PaWAKL58	All
Peame105C10g015140.1	Rust resistance kinase Lr10 (IPR045874)	PKc_like superfamily + GUB_WAK_bind + WAK_assoc superfamily	Prot_kinase_dom + WAK_GUB		2	SP	WAKL	PaWAKL59	PaWAKL59	All
Peame105C11g007470.1	LEAF RUST 10 DISEASE-RESISTANCE LOCUS RECEPTOR-LIKE PROTEIN KINASE-like 1.1/1.2/1.3/1.4/1.5 (IPR044652)	STKc_IRAK + GUB_WAK_bind	Prot_kinase_dom	GUB_WAK_bind, STKc	1	SP	WAKL	PaWAKL60	PaWAKL60	All
Peame105C11g007510.1	LEAF RUST 10 DISEASE-RESISTANCE LOCUS RECEPTOR-LIKE PROTEIN KINASE-like 1.1/1.2/1.3/1.4/1.5 (IPR044652)	STKc_IRAK + GUB_WAK_bind	Prot_kinase_dom + Ser-Tyr_kinase_cat_dom	GUB_WAK_bind, STKc	1	SP	WAKL	PaWAKL61	PaWAKL61	All
Peame105C11g014630.1	LEAF RUST 10 DISEASE-RESISTANCE LOCUS RECEPTOR-LIKE PROTEIN KINASE-like 1.1/1.2/1.3/1.4/1.5 (IPR044652)	STKc_IRAK + GUB_WAK_bind	WAK + WAK_GUB + Prot_kinase_dom		1	SP	WAKL	PaWAKL62	PaWAKL62	All

## Sheet: Table S4
Table S4: PaWAK/WAKL protein properties
Gene name	aa	MW (kD)	PI (pH)		Subcellular localisation prediction
PaWAK1	727	80.26	5.47		plas:	9.5	golg_plas: 7	golg: 3.5	E.R.: 1
PaWAK10	688	76.41	6.24		extr:	4	chlo: 2	nucl: 2	vacu: 2	golg: 2	cyto: 1	plas: 1
PaWAK11	726	79.54	5.21		plas:	7.5	golg_plas: 5.5	vacu: 4	golg: 2.5
PaWAK12	726	79.44	5.17		plas:	7.5	golg_plas: 5.5	vacu: 4	golg: 2.5
PaWAK13	791	87.3	5.61		extr:	4	chlo: 2	vacu: 2	golg: 2	nucl: 1.5	cysk_nucl: 1.5	cyto: 1	plas: 1
PaWAK14	712	77.5	5.44		extr:	5	chlo: 3	nucl: 2	vacu: 2	cyto: 1	E.R.: 1
PaWAK2	1293	142.86	5.82		plas:	7.5	golg_plas: 6	golg: 3.5	vacu: 2	E.R.: 1
PaWAK3	729	81	6.08		plas:	8.5	golg_plas: 5.5	vacu: 2	golg: 1.5	nucl: 1	E.R.: 1
PaWAK4	743	82.97	5.81		extr:	5	plas: 2	E.R.: 2	golg: 2	chlo: 1	mito: 1	vacu: 1
PaWAK5	710	78.74	7.96		plas:	9	vacu: 2	nucl: 1	E.R.: 1	golg: 1
PaWAK6	725	80.71	5.42		plas:	7	vacu: 3	golg: 2	extr: 1	E.R.: 1
PaWAK7	540	59.82	5.18		plas:	7	vacu: 3	golg: 2	extr: 1	E.R.: 1
PaWAK8	733	81.58	7.45		vacu:	6	golg: 3.5	golg_plas: 3	E.R.: 2	plas: 1.5	mito: 1
PaWAK9	744	83.39	6.36		vacu:	7	plas: 3	golg: 2	chlo: 1	mito: 1
PaWAKL1	695	76.53	8.12		chlo:	9	nucl: 3	cyto: 1	E.R.: 1
PaWAKL10	739	82.52	5.65		extr:	3	vacu: 3	E.R.: 3	golg: 2	chlo: 1	mito: 1	plas: 1
PaWAKL11	690	76.25	7.55		chlo:	5	extr: 5	vacu: 4
PaWAKL12	618	68.76	6.27		extr:	6	chlo: 4	cyto: 2	vacu: 2
PaWAKL13	605	67.06	7.96		extr:	4	vacu: 3	E.R.: 2	golg: 2	chlo: 1	mito: 1	plas: 1
PaWAKL14	619	69.2	8.42		plas:	8	vacu: 3	golg: 2	extr: 1
PaWAKL15	752	82.45	6.33		plas:	7.5	golg_plas: 6	golg: 3.5	vacu: 3
PaWAKL16	1177	129.11	8.26		extr:	4	chlo: 3	vacu: 3	nucl: 2	E.R.: 1	golg: 1
PaWAKL17	754	82.62	7.5		E.R.:	5	plas: 3	mito: 2	chlo: 1	extr: 1	vacu: 1	golg: 1
PaWAKL18	735	80.9	6.45		vacu:	5	plas: 2	extr: 2	E.R.: 2	golg: 2	chlo: 1
PaWAKL19	1024	111.27	6.83		vacu:	6	plas: 2	extr: 2	golg: 2	nucl: 1	E.R.: 1
PaWAKL2	562	61.76	6.42		chlo:	7	nucl: 3	extr: 3	cyto: 1
PaWAKL20	721	79.11	5.62		vacu:	5	golg: 3	plas: 2	E.R.: 2	chlo: 1	extr: 1
PaWAKL21	713	78.34	7.27		vacu:	5	E.R.: 3	plas: 2	golg: 2	chlo: 1	nucl: 1
PaWAKL22	782	87.1	7.49		chlo:	7	nucl: 2.5	cysk_nucl: 2	cyto: 1	mito: 1	plas: 1	vacu: 1
PaWAKL23	648	72.13	6.71		chlo:	7	nucl: 2.5	cysk_nucl: 2	mito: 1	plas: 1	vacu: 1	E.R.: 1
PaWAKL24	724	80.52	6.37		pero:	5	chlo: 3	nucl: 3	cyto: 2	cysk: 1
PaWAKL25	718	80.68	6.22		plas:	3	vacu: 3	nucl: 2.5	chlo: 2	cysk_nucl: 2	cyto: 1	mito: 1	extr: 1
PaWAKL26	655	73.63	6.08		nucl:	3.5	vacu: 3	cysk_nucl: 2.5	chlo: 2	plas: 2	extr: 2	mito: 1
PaWAKL27	720	81.24	8.45		chlo:	5	mito: 2	E.R.: 2	nucl: 1.5	cysk_nucl: 1.5	cyto: 1	plas: 1	vacu: 1
PaWAKL28	512	56.43	5.28		vacu:	6	chlo: 3	extr: 3	nucl: 1	golg: 1
PaWAKL3	669	73.84	8.7		chlo:	8	nucl: 3	cyto: 2	E.R.: 1
PaWAKL29	727	80.57	5.64		vacu:	6	golg: 3	plas: 2	extr: 2	chlo: 1
PaWAKL30	899	100.67	6.09		vacu:	5	E.R.: 2	golg: 2	chlo: 1	nucl: 1	mito: 1	plas: 1	extr: 1
PaWAKL31	1204	136.05	6.05		nucl:	3	plas: 3	E.R.: 3	chlo: 2	cyto: 1	mito: 1	vacu: 1
PaWAKL32	593	67.29	8.53		extr:	4	vacu: 2	E.R.: 2	golg: 2	chlo: 1	cyto: 1	mito: 1	plas: 1
PaWAKL33	583	66.37	8.94		plas:	10	E.R.: 2	nucl: 1	pero: 1
PaWAKL34	603	69.19	8.92		plas:	8	mito: 2	E.R.: 2	vacu: 1	golg: 1
PaWAKL35	301	68.32	9.13		chlo:	7	extr: 4	nucl: 1	mito: 1	plas: 1
PaWAKL36	314	69.02	8.52		extr:	4	vacu: 3	E.R.: 2	golg: 2	chlo: 1	mito: 1	plas: 1
PaWAKL37	707	79.14	5.61		plas:	6.5	golg_plas: 5.5	golg: 3.5	vacu: 3	E.R.: 1
PaWAKL38	599	67.72	8.38		chlo:	3	cyto: 3	vacu: 3	plas: 2	mito: 1	extr: 1	golg: 1
PaWAKL4	528	58.37	5.97		plas:	9.5	golg_plas: 6.5	golg: 2.5	vacu: 2
PaWAKL39	553	62.48	9.07		chlo:	2	nucl: 2	cyto: 2	plas: 2	extr: 2	vacu: 2	mito: 1	E.R.: 1
PaWAKL40	881	100	6.6		plas:	8.5	golg_plas: 5.5	nucl: 2	E.R.: 2	golg: 1.5
PaWAKL41	1185	132.73	6.97		chlo:	4	nucl: 4	cyto: 2	mito: 1	extr: 1	vacu: 1	E.R.: 1
PaWAKL42	1178	132.08	6.33		plas:	10	nucl: 1	mito: 1	E.R.: 1	pero: 1
PaWAKL43	702	78.77	7.51		plas:	7.5	golg_plas: 5.5	vacu: 3	golg: 2.5	E.R.: 1
PaWAKL44	814	91.56	6.38		plas:	7	nucl: 3	cyto: 1	mito: 1	E.R.: 1	golg: 1
PaWAKL45	583	66.49	9.07		vacu:	7	plas: 2	golg: 2	chlo: 1	nucl: 1	mito: 1
PaWAKL46	608	68.66	6.32		chlo:	6	nucl: 3.5	cysk_nucl: 2.5	vacu: 2	cyto: 1	extr: 1
PaWAKL47	653	74.06	8.43		chlo:	5	nucl: 3	extr: 3	vacu: 2	plas: 1
PaWAKL48	626	70.31	8.36		extr:	4	vacu: 2	E.R.: 2	golg: 2	chlo: 1	nucl: 1	mito: 1	plas: 1
PaWAKL5	717	79.47	5.52		extr:	5	vacu: 3	nucl: 2	chlo: 1	cyto: 1	plas: 1	golg: 1
PaWAKL49	428	48.48	5.81		cyto:	5	nucl: 4	chlo: 2	mito: 1	pero: 1	cysk: 1
PaWAKL50	647	73.58	8.16		vacu:	4	chlo: 2	plas: 2	extr: 2	E.R.: 2	nucl: 1	golg: 1
PaWAKL51	646	73.93	6.66		extr:	3	vacu: 2	E.R.: 2	golg: 2	chlo: 1	nucl: 1	cyto: 1	mito: 1
PaWAKL52	661	75.07	6.57		extr:	4	vacu: 2	E.R.: 2	golg: 2	chlo: 1	nucl: 1	mito: 1	plas: 1
PaWAKL53	641	73.03	6.71		plas:	8	E.R.: 3	nucl: 2	cyto: 1
PaWAKL54	685	78.28	8.38		extr:	4	plas: 2	vacu: 2	E.R.: 2	golg: 2	chlo: 1	mito: 1
PaWAKL55	482	55.21	5.99		extr:	6	chlo: 4	cyto: 2	nucl: 1	vacu: 1
PaWAKL56	649	73.8	8.42		plas:	11	vacu: 1	E.R.: 1	golg: 1
PaWAKL57	648	73.95	6.36		extr:	3	vacu: 3	E.R.: 2	golg: 2	chlo: 1	cyto: 1	mito: 1	plas: 1
PaWAKL58	641	72.86	7.25		extr:	4	mito: 2	E.R.: 2	golg: 2	chlo: 1	cyto: 1	plas: 1	vacu: 1	plas: 1
PaWAKL6	331	37.25	8.91		nucl:	5	cyto: 4	plas: 2	E.R.: 2	pero: 1
PaWAKL59	685	75.76	7.21		extr:	4	vacu: 3	E.R.: 2	golg: 2	chlo: 1	mito: 1	plas: 1
PaWAKL60	641	70.36	6.91		vacu:	5	chlo: 3	golg: 3	nucl: 1	plas: 1	extr: 1
PaWAKL61	640	69.96	6.65		chlo:	4	vacu: 4	plas: 2	golg: 2	nucl: 1	extr: 1
PaWAKL62	645	70.74	8.52		plas:	10	vacu: 3	E.R.: 1
PaWAKL7	789	86.64	5.22		plas:	7.5	golg_plas: 5.5	vacu: 3	golg: 2.5	E.R.: 1
PaWAKL8	726	80.65	6.34		extr:	4	chlo: 3	vacu: 3	plas: 2	nucl: 1.5	cysk_nucl: 1.5
PaWAKL9	675	75.28	5.76		plas:	6.5	golg_plas: 5.5	golg: 3.5	vacu: 3	E.R.: 1

## Sheet: Table S5
Table S5: Expression values of PaWAK/WAKL during P. cinnamomi infection, rounded to two decimal places
	Dusa 6 hpi			Dusa 12 hpi			Dusa 24 hpi			Dusa 120 hpi			R0.12 6 hpi			R0.12 12 hpi			R0.12 24 hpi			R0.12 120 hpi
Gene name	Log2FC	p-value		Log2FC	p-value		Log2FC	p-value		Log2FC	p-value		Log2FC	p-value		Log2FC	p-value		Log2FC	p-value		Log2FC	p-value
PaWAK1	0.38	0.21		0.64	0.03		0.66	0.02		-0.63	0.05		0.59	0.04		-0.29	0.59		0.13	0.95		-0.05	0.93
PaWAK10	0	1		0	1		0	1		0	1		0	1		0	1		0	1		0	1
PaWAK11	1.01	0.41		0.41	0.78		-0.47	0.78		2.19	0.06		1.94	0.18		2.16	1		0.99	0.89		2.06	0.19
PaWAK12	2.25	0.33		-0.67	0.82		0.97	0.74		3.45	0.14		-4.59	0.06		-0.9	1		-1.33	0.91		0.26	0.94
PaWAK13	1.87	0		1.73	0		1.87	0		1.32	0		1.64	0		-0.2	0.87		0.64	0.61		0.98	0.05
PaWAK14	-0.49	0.57		-0.66	0.44		0.35	0.73		2.93	0		0.09	0.93		-1.61	0.12		0.76	0.78		2.19	0
PaWAK2	0.68	0.11		0.43	0.35		0.1	0.87		2.38	0		0.86	0.03		-0.03	0.98		0.26	0.9		1	0.02
PaWAK3	-0.86	0.49		-1	0.45		-1.58	0.22		0.18	0.91		0.21	0.87		-4.86	1		-2.78	0.22		-1.6	0.2
PaWAK4	2.6	0		2.27	0.01		1.85	0.05		-0.51	0.72		0.92	0.39		0.71	0.73		0.61	0.9		0.03	0.99
PaWAK5	1.29	0.13		0.48	0.63		0.66	0.51		3.71	0		1.75	0.03		-0.99	0.48		0.33	0.95		2.81	0
PaWAK6	0	1		0	1		0	1		0	1		0	1		0	1		0	1		0	1
PaWAK7	0	1		0	1		0	1		0	1		0	1		0	1		0	1		0	1
PaWAK8	0.67	0.54		0.27	0.83		1.4	0.17		1.4	0.19		0.82	0.45		-2.11	0.13		0.88	0.81		1.59	0.14
PaWAK9	1.5	1		1.03	1		1.85	1		1.58	1		-2.98	1		-3.43	1		-3.52	1		-3.04	1
PaWAKL1	-1.49	1		-2.69	1		-4.15	0.31		-3.1	1		0.61	1		4.66	1		2.72	1		0.54	1
PaWAKL10	4.25	0.03		5.28	0.01		5.28	0.01		-2.06	0.5		2.85	0.16		-0.78	1		-4.15	0.46		-3.66	0.17
PaWAKL11	-1.31	0.09		-1.36	0.09		-1.34	0.09		2.18	0		-1.67	0.04		-1.46	0.18		-0.81	0.76		-0.48	0.65
PaWAKL12	0.75	0.54		-0.04	0.98		0.11	0.95		0.19	0.91		5.21	0		0.16	1		2.82	0.59		0.55	0.88
PaWAKL13	0.28	0.76		-0.03	0.98		0.69	0.4		0.9	0.27		1.02	0.15		-0.73	0.56		-0.16	0.98		1.13	0.14
PaWAKL14	0.1	0.88		-0.19	0.76		0.06	0.94		1.6	0		0.13	0.83		-0.6	0.48		0.23	0.94		1.58	0
PaWAKL15	0	1		0	1		0	1		0	1		0	1		0	1		0	1		0	1
PaWAKL16	0	1		0	1		0	1		0	1		0	1		0	1		0	1		0	1
PaWAKL17	-1.75	0		-1.29	0		-1.8	0		-0.46	0.31		-2.82	0		-0.04	0.97		0.07	0.99		-1.59	0
PaWAKL18	-2.2	0		-1.48	0		-1.93	0		-0.49	0.14		-3.42	0		0.13	0.87		-0.46	0.56		-1.48	0
PaWAKL19	-1.63	0.03		-0.33	0.73		0	1		-0.77	0.42		-1.96	0.01		-0.2	0.92		-0.45	0.91		-3.69	0
PaWAKL2	0	1		0	1		0	1		0	1		0	1		0	1		0	1		0	1
PaWAKL20	-2.52	0.09		-0.38	0.84		0.61	0.74		-4.37	0.03		-1.07	0.54		-0.38	1		-0.07	1		-4.85	0.02
PaWAKL21	-1.16	0.2		-1.01	0.29		-0.7	0.49		-3.04	0.02		-0.92	0.29		0.04	0.99		0.39	0.93		-1.52	0.1
PaWAKL22	-1.28	1		0.59	1		1.94	1		0.24	1		0.61	1		0.16	1		0.06	1		0.54	1
PaWAKL23	-0.9	0.78		1.66	0.56		-0.84	0.83		0.78	0.83		-2.72	0.28		-0.6	1		-1.03	0.94		-3.92	0.16
PaWAKL24	0	1		0	1		0	1		0	1		0	1		0	1		0	1		0	1
PaWAKL25	1.87	0.77		1.49	0.82		1.96	0.78		0.46	1		0.61	0.93		0.16	1		2.67	1		0.55	1
PaWAKL26	-1.35	0.53		-0.96	0.68		-0.47	0.87		-0.73	0.79		-1.17	0.62		-1.05	1		2.01	0.75		-0.36	0.92
PaWAKL27	1.06	0.48		1.12	0.46		1.1	0.49		1.28	0.43		3.1	0.05		1.54	0.63		3.86	0.19		3.45	0.04
PaWAKL28	0	1		0	1		0	1		0	1		0	1		0	1		0	1		0	1
PaWAKL3	0.57	1		1.03	1		0.54	0.97		1.58	1		-2.9	1		2.12	1		-1.45	1		-0.3	1
PaWAKL29	8.59	0		8.88	0		8.56	0		1.59	0.69		7.46	0		3.95	1		5.18	0.34		4.82	0.09
PaWAKL30	2.45	1		2	1		4.04	1		6.15	1		1.57	1		0.16	1		0.06	1		1.88	1
PaWAKL31	1.91	0		1.2	0.02		1.31	0.01		0.34	0.62		2.78	0		-0.04	0.98		1.04	0.35		0.86	0.15
PaWAKL32	2.98	0.11		2.87	0.14		2.39	0.25		0.62	0.85		1.17	0.26		-0.35	0.89		1.43	0.59		1.41	0.21
PaWAKL33	-0.4	0.89		0.07	0.98		2.21	0.31		1.58	0.57		0.76	0.5		-0.28	0.92		1.05	0.76		1.18	0.32
PaWAKL34	-0.55	0.63		0.14	0.91		-0.64	0.6		0.55	0.67		3.43	0.06		0.16	1		5.04	0.06		4.77	0.01
PaWAKL35	-1.18	0.06		-0.02	0.98		0.13	0.89		1.5	0.02		-0.82	0.21		-0.61	0.59		0.18	0.97		1.07	0.11
PaWAKL36	0.39	0.6		1.14	0.07		1.42	0.02		0.3	0.74		0.22	0.79		0.36	0.81		0.6	0.81		1	0.17
PaWAKL37	0	1		0	1		0	1		0	1		0	1		0	1		0	1		0	1
PaWAKL38	0	1		0.63	0.48		1.86	0.01		0.72	0.46		-0.44	0.64		-1.34	0.27		-0.63	0.85		0.77	0.42
PaWAKL4	2.81	1		2.86	1		0.54	1		5.08	1		-0.1	1		-1.52	1		-1.61	1		-1.13	1
PaWAKL39	2.62	0.28		2.82	0.25		2.83	0.27		1.97	0.5		1.22	0.64		0.11	1		-0.18	1		0.26	0.94
PaWAKL40	0.72	0.01		0.56	0.06		0.61	0.04		0.72	0.02		0.62	0.03		-0.04	0.96		0.29	0.79		0.75	0.02
PaWAKL41	0.87	0		0.31	0.27		0.55	0.04		0.12	0.75		0.03	0.92		-0.32	0.46		-0.21	0.84		-0.33	0.28
PaWAKL42	1.54	0.18		1.31	0.28		0.85	0.54		-0.14	0.94		1.32	0.27		0.49	0.86		0.62	0.92		-1.03	0.49
PaWAKL43	-1.4	0		-1.63	0		-0.85	0.02		-1.52	0		-1.68	0		-0.74	0.13		-0.07	0.99		-1.21	0
PaWAKL44	0.37	0.8		1.67	0.16		0.56	0.72		2.7	0.02		-0.33	0.82		-1.61	0.38		-0.32	0.97		1.37	0.3
PaWAKL45	-0.63	0.22		0	1		0.57	0.3		0.65	0.25		-0.25	0.68		-0.99	0.16		0.55	0.73		-0.14	0.86
PaWAKL46	-0.1	0.69		0.54	0.01		0.83	0		-0.24	0.34		-0.02	0.95		-0.39	0.19		-0.02	1		-0.51	0.02
PaWAKL47	0.59	0.16		-0.04	0.95		0.52	0.25		1.74	0		0.51	0.24		-0.63	0.31		0.01	1		1.28	0
PaWAKL48	-0.44	0.51		-0.41	0.55		0.31	0.68		1.84	0		0.05	0.95		-2.04	0		-0.03	1		2.04	0
PaWAKL5	1.66	0		1.87	0		0.7	0.26		-1.21	0.06		1.03	0.07		1.31	0.08		-0.76	0.66		-0.6	0.42
PaWAKL49	-2	0.01		-1.59	0.04		0.67	0.46		0.06	0.96		-0.86	0.32		-2.48	0.01		-0.16	0.98		0.15	0.91
PaWAKL50	-0.14	0.91		-0.15	0.91		1.2	0.24		-0.22	0.88		1.45	0.16		-0.55	1		-0.12	1		-4.77	0.01
PaWAKL51	0	1		0	1		0	1		0	1		0	1		0	1		0	1		0	1
PaWAKL52	1.4	0.01		0.15	0.83		0.69	0.24		1	0.08		1.62	0		-0.33	0.8		0.2	0.96		0.26	0.76
PaWAKL53	1.65	0		0.01	0.99		0.69	0.28		0.96	0.13		1.47	0.01		-1.55	0.06		0.36	0.91		0.04	0.97
PaWAKL54	0.14	0.86		0.54	0.45		0.99	0.13		-0.18	0.85		0.74	0.27		-0.3	0.85		-0.81	0.68		0.08	0.94
PaWAKL55	0.57	0.86		1.03	0.73		1.41	0.64		1.59	0.61		-2.4	0.11		-2.93	1		-0.99	0.88		-0.61	0.77
PaWAKL56	0.62	0.78		0.73	0.74		1.59	0.44		-0.71	0.78		3.29	0.07		1.83	1		0.99	0.93		0.96	0.73
PaWAKL57	0.96	0.03		-0.37	0.47		0.13	0.84		1.2	0.01		1.86	0		-0.44	0.61		0.92	0.33		1.07	0.03
PaWAKL58	2.24	0		0.97	0		0.56	0.11		0.89	0.01		2.31	0		0.26	0.72		0.26	0.87		0.61	0.11
PaWAKL6	0	1		0	1		0	1		0	1		0	1		0	1		0	1		0	1
PaWAKL59	0.69	0.01		0.26	0.38		0.03	0.95		1.05	0		0.96	0		-0.02	0.98		0.11	0.95		0.8	0
PaWAKL60	-0.89	0.2		-1.55	0.03		-1	0.16		-0.8	0.33		-0.7	0.41		1.45	0.11		-0.03	1		-0.77	0.42
PaWAKL61	-2.32	0		-1.76	0		-1.75	0		-0.77	0.15		-0.38	0.51		0.44	0.64		0.88	0.43		-0.02	0.98
PaWAKL62	-0.96	0.13		0.05	0.95		-0.65	0.36		-2.57	0		-0.53	0.46		-0.67	0.56		-0.6	0.8		-1.1	0.14
PaWAKL7	-0.64	0.79		-0.09	0.97		-0.09	0.97		3.4	0.08		4.24	0.07		0.16	1		5.84	0.15		0.55	0.9
PaWAKL8	1.17	0.64		0.85	0.76		2.21	0.36		2.98	0.21		-0.01	1		-1.46	1		1.47	0.87		-1.7	0.55
PaWAKL9	1.37	1		3.59	1		3.53	0.54		1.95	1		2.96	1		0.16	1		3.87	1		3.81	1

## Sheet: Table S6
Table S6: Cis-acting element compositions for all PaWAK/WAKLs from PalntRegMap and they phytohormone responsive elements from PlantCARE with functional descriptions where they were available
Gene ID (WI/D/12/L)	AP2	ARF	ARR-B	B3	BBR-BPC	BES1	bHLH	bZIP	C2H2	C3H	CAMTA	CPP	Dof	E2F/DP	EIL	ERF	FAR1	G2-like	GATA	GeBP	GRAS	GRF	HD-ZIP	HSF	LBD	LFY	MIKC_MADS	MYB	MYB-related	NAC	NF-YB	Nin-like	RAV	S1Fa-like	SBP	SRS	TCP	Trihelix	WOX	WRKY	ZF-HD
PaWAK1	2/2/2/2	0/0/0/0	0/0/0/0	1/1/1/1	1/1/1/1	0/1/1/1	0/0/0/0	0/0/0/0	2/2/2/1	0/0/0/0	0/0/0/0	1/1/1/1	2/3/2/3	0/0/0/0	0/0/0/0	1/1/1/2	0/0/0/0	1/1/0/0	0/0/0/0	1/1/1/1	0/0/0/0	0/0/0/0	0/0/0/0	0/0/0/0	0/0/0/0	0/0/0/0	2/3/3/3	2/3/2/2	1/1/1/1	0/0/0/0	0/0/0/0	0/0/0/0	0/0/0/0	0/0/0/0	0/0/0/0	0/0/0/0	1/1/1/1	1/1/1/1	0/0/0/0	0/0/0/0	0/0/0/0
PaWAK10	1/0/1/1	0/0/0/0	0/0/0/0	0/0/0/0	1/1/1/1	0/0/0/0	0/0/0/0	1/1/1/1	2/3/2/2	0/0/0/0	0/0/0/0	0/0/0/0	0/0/0/0	0/0/0/0	0/0/0/0	0/0/0/0	0/0/0/0	0/0/0/0	4/3/3/3	0/0/0/0	0/0/0/0	0/0/0/0	0/0/0/0	0/0/0/0	0/0/0/0	0/0/0/0	0/0/0/0	5/6/7/6	1/2/2/2	1/1/1/1	0/0/0/0	0/0/0/0	0/0/0/0	0/0/0/0	0/0/0/0	0/0/0/0	0/0/0/0	0/0/0/0	0/0/0/0	0/0/0/0	0/0/0/0
PaWAK11	0/0/1/0	0/0/0/0	0/0/0/0	1/1/2/1	0/0/0/0	0/0/0/0	0/0/0/0	2/1/1/1	2/1/1/1	0/0/1/0	0/0/0/0	0/0/0/0	1/1/2/1	0/0/0/0	0/0/0/0	2/2/2/2	0/0/0/0	0/0/1/1	0/0/0/0	1/1/0/1	1/1/0/1	0/0/0/0	0/0/0/0	0/0/0/0	0/0/0/0	0/0/0/0	2/2/2/2	5/4/3/4	1/1/0/1	0/0/0/0	1/1/1/1	0/0/0/0	0/0/0/0	0/0/0/0	0/1/0/0	0/0/0/0	0/0/0/0	0/0/0/0	0/0/0/0	0/0/0/0	0/0/0/0
PaWAK12	1/1/1/2	0/0/0/0	0/0/0/0	1/1/1/1	1/1/1/0	0/0/0/0	0/0/0/0	1/0/0/0	3/2/2/3	0/0/0/0	0/0/0/0	0/0/0/1	1/2/2/2	0/0/0/0	0/1/1/0	2/2/2/5	0/0/0/0	1/0/0/0	0/0/0/2	0/0/0/0	1/1/1/1	0/0/0/0	1/1/1/0	1/1/1/1	0/0/0/1	0/0/0/0	1/1/1/2	1/2/2/0	1/1/1/0	3/4/4/4	0/1/1/0	1/1/1/1	0/0/0/0	0/0/0/0	0/0/0/0	0/0/0/0	3/4/4/3	1/1/1/2	0/0/0/1	3/3/3/4	0/0/0/0
PaWAK13	1/2/2/1	0/0/0/0	1/1/1/1	1/1/1/1	2/1/1/2	0/0/0/0	0/0/0/0	0/0/0/0	0/0/0/1	2/2/2/2	0/0/0/0	0/0/0/0	4/5/5/5	0/0/0/0	0/0/0/0	1/1/1/1	0/0/0/0	0/0/0/0	0/0/0/0	0/0/0/0	1/1/1/1	0/0/0/0	0/0/0/0	1/1/1/1	0/0/0/0	0/0/0/0	3/3/3/3	1/1/1/1	0/0/0/0	2/2/2/1	0/0/0/0	1/1/1/2	0/0/0/0	0/1/1/1	0/0/0/0	0/0/0/0	0/0/0/0	0/0/0/0	1/1/1/1	0/0/0/0	1/0/0/0
PaWAK14	1/1/1/1	0/0/0/0	0/0/0/0	0/2/2/2	1/1/1/1	0/0/0/0	0/0/0/0	1/1/1/1	1/1/1/1	0/0/0/0	1/1/1/1	0/0/0/0	1/1/1/1	0/0/0/0	1/0/0/0	1/0/0/0	0/0/0/0	0/0/0/0	0/1/1/1	0/0/0/0	1/1/1/1	0/0/0/0	0/0/0/0	0/0/0/0	0/1/1/1	0/0/0/0	1/1/1/1	2/1/1/1	2/0/0/0	1/1/1/1	0/0/0/0	0/0/0/0	0/0/0/0	0/0/0/0	0/0/0/0	0/0/0/0	3/3/3/3	0/0/0/0	1/1/1/1	2/3/3/3	0/0/0/0
PaWAK2	2/2/2/2	0/1/1/1	0/0/0/0	0/0/0/0	3/4/3/4	0/0/0/0	0/0/0/0	1/0/1/1	0/1/1/1	0/0/0/0	0/0/0/0	3/1/2/2	0/1/0/0	0/0/0/0	0/0/0/0	1/2/1/1	0/0/0/0	0/0/0/0	2/3/1/1	0/0/0/0	0/0/0/0	0/0/0/0	0/0/0/0	0/0/0/0	1/1/0/0	1/0/0/0	2/3/2/2	1/2/1/1	1/1/1/1	1/0/1/1	0/0/0/0	0/0/0/0	0/0/0/0	0/0/0/0	1/0/0/0	0/0/0/0	1/2/2/2	2/3/3/3	0/0/0/0	0/0/0/0	0/0/0/0
PaWAK3	1/1/1/1	0/0/0/0	0/0/0/0	1/1/1/1	1/1/1/1	0/0/0/0	0/0/0/0	0/0/0/0	2/1/2/2	0/0/0/0	0/0/0/0	0/0/0/0	3/3/3/2	1/1/1/1	0/0/0/0	1/1/1/1	0/0/0/0	0/0/0/0	2/2/2/2	0/0/0/0	1/1/1/1	0/0/0/0	1/1/1/1	0/0/0/0	0/0/0/0	0/0/0/0	3/3/3/2	1/2/3/2	0/0/0/0	1/1/1/1	1/1/1/1	0/0/0/0	0/0/0/0	0/0/0/0	0/0/0/0	0/0/0/0	3/4/3/2	2/2/2/2	0/0/0/0	2/2/0/1	1/1/1/0
PaWAK4	2/3/3/4	0/0/0/0	0/0/0/0	2/2/1/2	2/2/2/2	2/2/1/2	4/3/3/3	3/3/2/3	2/2/2/1	2/1/1/1	0/3/0/0	2/0/2/3	5/3/4/4	0/0/0/0	0/0/0/0	0/0/0/0	0/0/0/0	0/0/0/0	0/0/0/0	0/0/0/0	2/1/0/1	0/0/0/0	0/0/0/0	0/0/0/0	0/0/0/0	0/0/0/0	4/4/4/4	3/2/3/3	0/0/0/0	1/1/0/1	0/0/0/0	0/1/0/1	0/0/0/0	0/0/0/0	0/0/0/0	0/0/0/0	3/4/4/4	0/0/0/0	0/0/0/0	2/1/2/1	0/1/0/1
PaWAK5	1/1/1/1	2/2/1/2	0/0/0/0	2/2/2/2	2/2/1/2	0/0/0/0	0/0/0/0	0/0/0/0	2/2/1/2	0/0/0/0	1/1/2/1	0/0/0/0	0/0/1/0	0/0/0/0	0/0/0/0	1/1/1/0	0/0/0/0	0/0/0/0	1/2/2/2	0/0/0/0	0/0/0/0	0/0/0/0	0/0/0/0	0/0/0/0	1/1/1/0	0/0/0/0	2/2/1/2	3/3/3/2	2/2/2/2	1/1/2/1	0/0/0/0	0/0/0/0	0/0/0/0	0/0/0/0	0/0/0/0	0/0/0/0	1/1/1/1	0/0/0/0	0/0/0/0	0/0/0/0	0/0/0/0
PaWAK6	3/2/2/2	0/0/0/0	0/0/0/0	0/0/0/0	2/1/1/1	0/0/0/0	0/0/0/0	1/1/1/1	1/0/0/0	0/0/0/0	0/0/0/0	0/0/0/0	3/2/2/2	1/1/1/1	1/1/1/1	1/1/1/1	0/0/0/0	1/1/1/1	1/0/0/0	0/0/0/0	2/2/2/2	0/0/0/0	2/2/2/2	0/0/0/0	1/1/1/1	0/0/0/0	2/2/2/1	0/0/0/0	2/2/2/2	0/0/1/0	0/0/0/0	1/1/1/1	0/0/0/0	0/0/0/0	0/0/0/0	0/0/0/0	0/0/0/0	2/1/1/2	0/0/0/0	0/0/0/0	1/1/1/1
PaWAK7	0/0/0/0	0/0/0/0	0/0/0/0	1/1/1/0	1/1/1/0	0/0/0/0	2/2/2/0	0/1/1/0	3/3/3/0	1/1/1/0	0/0/0/0	0/0/0/0	1/1/1/0	0/0/0/0	0/0/0/0	4/6/5/0	0/0/0/0	1/1/1/0	0/0/0/0	0/0/0/0	0/0/0/0	0/0/0/0	0/0/0/0	1/1/1/0	0/0/0/0	0/0/0/0	0/0/0/0	0/0/0/0	0/0/0/0	1/1/1/0	0/0/0/0	2/2/2/0	0/0/0/0	0/0/0/0	0/0/0/0	0/0/0/0	4/4/4/0	0/0/0/0	0/0/0/0	3/2/2/0	1/1/1/0
PaWAK8	2/2/1/3	0/0/0/0	0/0/0/0	3/4/3/4	1/1/1/2	0/0/0/0	1/1/0/1	1/1/1/1	2/2/2/2	0/0/0/0	0/0/0/0	0/0/0/0	3/3/3/3	0/0/0/0	0/0/0/0	2/2/1/2	0/0/0/0	0/0/0/0	0/0/0/0	0/0/0/0	1/0/0/1	0/0/0/0	0/0/0/1	0/0/0/0	0/0/0/0	0/0/0/0	2/4/2/3	3/3/3/3	1/1/1/1	2/1/1/2	0/0/0/0	0/0/0/0	0/0/0/0	0/0/0/0	0/0/0/0	0/0/0/0	1/0/0/1	1/1/2/1	0/0/0/0	0/0/0/0	0/0/0/0
PaWAK9	1/0/1/1	0/0/0/0	0/0/0/0	0/0/0/0	1/1/1/1	0/0/0/0	0/0/0/0	1/1/1/1	2/2/2/2	0/0/0/0	0/0/0/0	0/0/0/0	0/0/0/0	0/1/0/0	0/0/0/0	0/0/1/0	0/0/0/0	0/0/0/0	3/3/3/3	0/0/0/0	0/0/0/0	0/0/0/0	0/0/0/0	0/0/0/0	0/0/0/0	0/0/0/0	0/0/0/0	4/6/4/7	1/2/2/2	1/0/1/1	0/0/0/0	0/0/0/0	0/0/0/0	0/0/0/0	0/0/0/0	0/0/0/0	0/0/0/0	0/0/0/0	0/0/0/0	0/0/0/0	0/0/0/0
PaWAKL1	0/1/0/1	1/0/1/0	0/0/0/0	2/3/2/3	0/0/0/0	0/0/0/0	0/0/0/0	1/1/1/1	1/1/1/1	0/0/0/0	0/0/0/0	0/0/0/0	4/4/4/3	0/0/0/0	0/0/0/0	0/0/0/1	0/0/0/0	0/0/0/0	0/0/0/1	0/0/0/0	1/1/1/1	0/0/0/0	0/0/0/0	0/0/0/1	0/0/0/0	0/0/0/0	0/0/0/1	2/2/2/2	2/2/2/2	0/0/0/0	0/0/0/0	0/0/0/0	0/0/0/0	0/0/0/0	0/0/0/0	0/0/0/0	1/1/1/0	1/1/1/1	0/0/0/0	0/0/0/0	0/0/0/0
PaWAKL10	0/0/0/0	0/0/0/0	0/0/0/0	0/0/0/0	0/0/0/0	0/0/0/0	1/1/1/0	1/1/1/1	3/3/3/3	0/0/0/0	0/0/0/0	0/0/1/0	3/5/5/5	0/0/0/0	0/0/0/0	2/1/1/1	0/0/0/0	1/1/1/1	0/0/0/1	0/0/0/0	0/0/0/0	0/0/0/0	0/0/0/0	0/0/0/0	0/0/0/0	0/0/0/0	0/0/0/0	2/2/2/1	0/1/1/1	0/1/1/1	0/0/0/0	0/0/0/0	0/0/0/0	0/0/0/0	1/1/1/1	1/1/1/0	6/6/6/5	0/0/0/1	0/0/0/0	0/1/0/1	0/0/1/0
PaWAKL11	1/1/1/1	0/0/0/0	0/0/0/0	0/1/1/1	0/1/0/1	0/0/0/0	0/0/0/0	0/0/0/0	0/0/0/0	0/0/0/0	1/1/1/1	0/0/0/0	2/2/3/3	0/0/0/0	0/0/0/0	5/6/6/6	0/0/0/0	0/0/0/0	0/0/0/0	0/0/0/0	0/1/0/1	0/0/0/0	0/0/0/0	0/0/0/0	0/0/0/0	0/0/0/0	3/3/3/2	1/3/2/3	1/2/1/2	0/0/0/0	0/0/0/0	0/1/0/1	0/0/0/0	0/0/0/0	0/0/0/0	0/0/0/0	3/2/2/2	0/0/1/0	0/0/0/0	1/1/0/1	0/0/0/0
PaWAKL12	5/3/4/0	0/0/0/0	0/0/0/0	6/3/3/0	1/3/2/0	0/0/0/0	0/0/0/0	3/0/0/0	2/1/1/0	0/0/0/0	0/0/0/0	0/0/0/0	2/3/3/0	0/0/0/0	0/0/0/0	1/2/3/0	0/0/0/0	0/0/0/0	0/0/0/0	0/0/0/0	2/4/4/0	0/0/0/0	0/0/0/0	0/0/0/0	1/1/1/0	0/0/0/0	5/4/4/0	2/1/2/0	2/0/0/0	2/1/1/0	0/0/0/0	0/0/0/0	0/0/0/0	0/0/0/0	0/1/0/0	0/0/0/0	1/0/0/0	2/1/1/0	1/0/0/0	0/0/0/0	1/0/0/0
PaWAKL13	0/0/0/0	1/0/0/0	0/0/0/0	2/0/0/0	0/0/0/0	0/0/0/0	0/0/0/0	1/0/0/0	1/0/0/0	0/0/0/0	0/0/0/0	0/0/0/0	4/0/0/0	0/0/0/0	0/0/0/0	0/0/0/0	0/0/0/0	0/0/0/0	0/0/0/0	0/0/0/0	1/0/0/0	0/0/0/0	0/0/0/0	0/0/0/0	0/0/0/0	0/0/0/0	0/0/0/0	2/0/0/0	2/0/0/0	0/0/0/0	0/0/0/0	0/0/0/0	0/0/0/0	0/0/0/0	0/0/0/0	0/0/0/0	3/0/0/0	1/0/0/0	0/0/0/0	0/0/0/0	0/0/0/0
PaWAKL14	1/1/1/1	0/0/0/0	0/0/0/0	0/0/1/2	0/0/0/1	0/0/0/0	0/0/0/0	0/0/0/0	0/0/0/0	0/0/0/0	1/1/1/1	0/0/0/0	3/3/2/3	0/0/0/0	0/0/0/0	5/6/6/6	0/0/0/0	0/0/0/0	0/0/0/0	0/0/0/0	0/0/1/1	0/0/0/0	0/0/0/0	0/0/0/0	0/0/0/0	0/0/0/0	3/1/1/1	1/2/3/3	1/1/1/1	0/0/0/0	0/0/0/0	0/0/1/1	0/0/0/0	0/0/0/0	0/0/0/0	0/0/0/0	3/3/3/3	0/0/1/1	0/0/0/0	1/1/1/1	0/0/0/0
PaWAKL15	1/1/1/1	0/0/0/0	1/1/1/1	1/1/1/1	1/1/1/1	0/0/0/0	2/2/2/2	0/0/0/0	1/1/1/1	0/0/0/0	0/0/0/0	0/0/0/0	3/4/4/3	0/0/0/0	0/0/0/0	2/2/2/2	0/0/0/0	1/1/1/1	1/1/1/1	0/0/0/0	1/1/1/1	0/0/0/0	1/1/1/1	0/0/0/0	1/1/1/1	0/0/0/0	1/2/2/2	4/4/3/4	2/2/2/2	0/0/0/0	0/0/0/0	0/0/0/0	0/0/0/0	0/0/0/0	0/0/0/0	0/0/0/0	2/2/2/2	0/0/0/0	0/0/0/0	0/0/0/0	0/0/0/0
PaWAKL16	2/2/2/0	0/0/0/0	1/1/1/1	1/1/1/1	2/2/2/1	0/0/0/0	2/2/2/2	0/0/0/0	1/1/1/1	0/0/0/0	0/0/0/0	0/0/0/0	3/4/4/3	0/0/0/0	0/0/0/0	3/3/2/3	0/0/0/0	1/1/1/1	1/1/1/1	0/0/0/0	2/2/2/1	0/0/0/0	1/1/1/1	0/0/0/0	1/1/1/1	0/0/0/0	1/3/3/1	3/4/2/4	2/2/1/2	0/0/0/0	0/0/0/0	0/0/0/0	0/0/0/0	0/0/0/0	0/0/0/0	0/0/0/0	2/2/2/2	0/0/0/0	0/0/0/0	0/0/0/0	0/0/0/0
PaWAKL17	3/2/1/2	1/1/1/0	0/0/0/0	3/2/3/1	3/2/4/4	0/0/0/0	3/3/3/4	2/1/1/1	0/0/0/0	1/0/1/1	0/0/0/0	0/0/0/0	3/2/2/3	0/0/0/0	0/0/0/0	1/1/1/2	0/0/0/0	1/1/2/1	1/1/1/1	0/0/0/0	2/3/2/2	0/0/0/0	1/2/2/2	0/0/0/0	1/1/1/1	0/0/0/0	7/4/5/7	1/1/1/1	1/1/1/1	0/0/0/0	0/0/0/0	0/0/0/0	0/0/0/0	0/0/0/0	0/0/0/0	0/0/0/0	1/1/1/0	1/1/1/1	0/0/0/0	0/0/0/0	0/0/0/1
PaWAKL18	3/2/2/0	0/0/0/0	0/0/0/0	3/3/3/0	3/3/2/0	0/0/0/0	1/1/1/0	0/0/0/0	1/2/2/0	0/0/0/0	0/0/0/0	0/0/0/0	3/3/3/0	1/1/1/0	0/0/0/0	2/3/3/0	0/0/0/0	0/0/0/0	2/1/1/0	0/0/0/0	2/3/3/0	0/0/0/0	1/1/1/0	0/0/0/0	0/0/0/0	0/0/0/0	6/6/4/0	0/0/0/0	1/1/1/0	1/1/1/0	1/1/1/0	0/0/0/0	0/0/0/0	0/0/0/0	1/1/1/0	0/0/0/0	2/2/2/0	0/0/0/0	0/0/0/0	1/2/2/0	0/0/0/0
PaWAKL19	1/1/1/0	0/1/1/0	0/0/0/0	1/2/1/0	0/0/0/0	0/0/1/1	1/1/1/1	1/0/1/1	2/2/3/3	0/0/0/0	0/0/0/0	0/0/0/0	1/1/1/1	0/0/0/0	0/0/0/0	1/1/1/1	0/0/0/0	0/0/0/0	0/1/1/1	0/0/0/0	0/0/0/0	0/0/0/0	0/0/0/0	1/1/1/1	0/0/0/0	0/0/0/0	1/1/1/2	2/2/3/3	1/1/1/1	0/0/0/0	0/0/0/0	1/1/1/1	0/0/0/0	0/0/0/0	0/0/0/0	0/0/0/0	0/0/0/0	0/0/1/1	0/0/0/0	0/0/0/0	0/0/0/0
PaWAKL2	0/0/0/0	1/0/1/1	0/0/0/0	3/2/3/3	1/0/1/0	0/0/0/0	0/0/0/0	1/1/1/1	1/1/1/1	0/0/0/0	0/0/0/0	0/0/0/0	4/3/4/4	0/0/0/0	0/0/0/0	0/0/0/0	0/0/0/0	0/0/0/0	0/0/0/0	0/0/0/0	1/1/1/1	0/0/0/0	0/0/0/0	0/1/0/0	0/0/0/0	0/0/0/0	0/0/0/0	2/2/2/2	2/3/2/2	0/0/0/0	0/0/0/0	0/0/0/0	0/0/0/0	0/0/0/0	0/0/0/0	0/0/0/0	2/1/1/1	1/1/1/1	0/0/0/0	0/0/0/0	0/0/0/0
PaWAKL20	0/1/1/0	0/0/0/1	0/0/1/0	0/0/0/0	1/1/0/1	0/0/0/0	3/2/2/3	0/0/0/0	3/4/3/2	0/0/0/0	0/0/0/0	0/0/0/0	3/3/3/4	0/0/0/0	0/0/0/0	3/4/3/3	1/1/1/1	0/0/0/0	1/1/0/1	0/0/0/0	1/0/0/1	1/0/0/0	0/0/0/0	1/0/0/1	0/0/0/0	0/0/0/0	2/1/1/2	2/2/2/2	0/0/0/0	0/0/0/0	0/0/0/0	1/1/1/1	0/0/0/0	0/0/0/0	0/0/0/0	0/0/0/0	1/0/0/1	0/0/0/0	1/0/0/0	1/1/1/1	0/0/0/0
PaWAKL21	0/0/1/0	0/0/0/0	0/0/0/0	0/1/1/0	0/0/0/0	0/0/0/0	2/1/1/1	0/0/1/2	0/0/0/0	0/1/0/1	0/0/0/0	0/0/0/0	2/2/2/2	0/0/0/1	0/0/0/0	2/1/1/1	0/0/0/0	0/0/0/0	0/0/0/0	0/0/0/0	0/0/0/0	0/0/0/0	0/0/0/0	0/0/0/0	0/0/0/0	0/0/0/0	0/1/1/1	1/0/2/0	0/0/0/0	2/3/3/3	0/0/0/0	0/0/0/0	0/0/0/0	0/0/0/0	0/0/0/0	0/0/0/0	3/8/7/7	0/0/0/0	0/0/0/0	0/0/0/0	0/0/0/0
PaWAKL22	2/2/2/2	0/0/0/0	0/0/0/0	1/0/1/0	3/3/3/3	0/0/0/0	1/1/1/1	0/0/0/0	2/3/3/2	1/1/1/1	1/1/1/1	0/0/0/0	4/4/5/4	0/0/0/0	0/0/0/0	3/3/2/3	0/0/0/0	0/0/0/0	1/1/2/1	0/0/0/0	1/1/1/1	0/0/0/0	1/1/1/1	0/0/0/0	0/0/0/0	0/0/0/0	4/4/3/4	1/2/2/2	1/1/1/1	1/1/1/1	0/0/0/0	0/0/0/0	0/0/0/0	0/0/0/0	1/1/1/1	0/0/0/0	2/3/3/2	0/0/0/0	0/0/0/0	1/1/1/1	0/0/0/0
PaWAKL23	4/4/3/4	0/0/0/0	0/0/0/0	2/1/2/2	2/3/2/3	0/0/0/0	3/2/3/3	0/0/0/0	4/2/2/4	0/0/0/0	1/1/1/1	0/0/0/0	2/2/1/2	0/0/0/0	1/1/1/1	3/3/3/3	0/0/0/0	0/0/0/0	3/3/3/3	0/0/0/0	1/1/2/1	0/0/0/0	2/1/1/1	0/0/0/0	0/0/0/0	1/1/1/1	2/3/2/2	0/2/3/1	1/1/1/1	1/2/2/2	0/0/0/0	1/1/1/1	0/0/0/0	0/0/0/0	0/0/0/0	0/0/0/0	3/3/3/3	1/2/0/1	1/1/1/1	2/2/2/2	0/0/0/0
PaWAKL24	5/6/4/6	0/0/0/0	0/0/0/0	2/4/1/3	2/3/1/3	0/0/0/0	1/0/0/0	0/0/0/0	3/3/3/3	0/0/0/0	1/1/1/1	0/0/0/0	4/5/1/4	0/0/0/0	0/0/0/0	2/2/1/2	0/0/0/0	2/1/1/2	1/1/2/1	0/0/0/0	2/2/1/2	0/0/0/0	1/0/0/0	0/0/0/0	0/0/0/0	0/0/0/0	4/5/2/4	1/1/2/2	0/0/0/0	3/3/1/3	0/0/0/0	0/0/0/0	0/0/0/0	0/0/0/0	0/0/0/0	0/0/0/0	1/1/0/1	0/0/0/0	1/1/1/1	1/1/1/1	0/0/0/0
PaWAKL25	2/0/0/1	0/0/0/0	0/0/0/0	1/1/1/2	0/0/0/0	0/0/0/0	1/1/1/1	0/0/0/0	0/0/0/0	0/0/0/0	0/0/0/0	0/1/1/0	3/2/2/3	2/3/3/3	1/1/1/1	2/2/1/3	0/0/0/0	0/0/0/0	2/2/2/1	0/0/0/0	1/1/1/1	0/0/0/0	0/0/0/0	0/0/0/0	0/0/0/0	0/0/0/0	1/0/1/1	2/2/2/3	1/1/1/1	0/0/0/0	0/0/0/0	0/0/0/0	0/0/0/0	0/0/0/0	1/1/1/1	0/0/0/0	5/13/13/11	0/0/0/0	0/0/0/0	0/0/0/0	0/0/0/0
PaWAKL26	0/0/0/0	0/0/0/0	1/1/1/1	1/1/1/1	0/0/0/0	1/1/1/1	1/1/1/1	1/1/1/1	2/2/2/2	0/0/0/0	0/0/0/0	0/0/0/0	1/1/1/1	1/1/0/0	0/0/0/0	1/1/1/1	1/0/0/0	1/1/1/1	1/1/1/1	0/0/0/0	0/0/0/0	0/0/0/0	0/0/0/0	0/0/0/0	0/0/0/0	0/0/0/0	0/0/0/0	1/1/1/2	0/0/0/0	0/0/0/0	0/0/0/0	0/0/0/0	0/0/0/0	0/0/0/0	0/0/0/0	0/0/0/0	6/6/6/6	1/1/1/1	0/0/0/0	1/1/1/1	0/0/0/0
PaWAKL27	1/1/1/1	0/0/0/0	0/0/0/1	1/1/2/3	0/0/0/0	0/0/0/0	0/1/1/1	0/1/1/0	1/1/0/0	0/0/0/0	2/1/0/1	0/0/0/0	3/2/2/3	0/0/0/0	0/0/0/0	2/1/2/1	0/0/0/0	0/0/0/0	1/0/0/2	0/0/0/0	1/1/1/1	0/0/0/0	0/0/0/0	0/0/0/0	0/0/0/0	1/0/0/1	3/1/2/4	1/2/0/2	0/0/0/0	1/3/1/1	0/1/0/0	0/0/0/0	0/0/0/0	0/0/0/0	0/0/0/0	0/0/0/0	5/2/1/5	0/0/0/0	0/0/0/0	0/1/0/0	0/0/0/0
PaWAKL28	5/1/1/3	0/0/0/0	0/0/0/0	3/0/0/2	3/1/1/4	1/0/0/0	1/0/0/0	2/1/0/1	3/4/0/1	0/0/0/0	0/0/0/0	0/0/0/0	2/0/0/2	0/1/0/0	0/0/0/0	1/3/0/0	0/0/0/0	0/0/0/0	0/0/0/0	0/0/0/0	4/1/1/3	0/0/0/0	1/1/1/1	0/0/0/0	0/2/0/0	0/1/0/0	4/2/0/4	1/2/0/1	0/0/0/0	1/0/0/0	0/0/0/0	0/0/0/0	0/0/0/0	0/0/0/0	0/0/0/0	0/0/0/0	1/2/1/1	0/0/0/0	0/0/0/0	0/0/0/0	1/2/1/1
PaWAKL3	0/0/1/0	1/0/0/1	0/0/0/0	3/0/1/3	1/0/0/0	0/0/0/0	0/0/0/0	1/0/1/1	1/0/4/1	0/0/0/0	0/0/0/0	0/0/0/0	4/0/3/4	0/0/0/0	0/0/1/0	0/0/0/0	0/0/0/0	0/0/0/0	0/0/1/0	0/0/0/0	1/0/3/1	0/0/0/0	0/0/0/0	0/0/0/1	0/0/0/0	0/0/0/0	0/0/2/0	2/0/1/2	2/0/1/3	0/0/0/0	0/0/0/0	0/0/0/0	0/0/0/0	0/0/0/0	0/0/0/0	0/0/0/0	2/0/1/0	1/0/1/1	0/0/0/0	0/0/0/0	0/0/0/0
PaWAKL29	1/1/1/1	0/0/0/0	0/0/0/0	0/0/1/0	0/0/0/0	0/0/0/0	0/0/0/0	0/0/0/0	1/1/1/1	0/0/0/0	0/0/0/0	0/0/1/0	3/3/1/2	0/0/0/0	0/0/0/0	1/1/1/1	0/0/0/0	0/1/0/0	0/0/0/0	0/0/0/0	0/0/1/0	0/0/0/0	0/0/0/0	1/1/2/1	0/0/0/0	0/0/0/0	1/1/2/1	2/2/2/2	1/1/1/1	1/1/1/1	0/0/0/0	1/1/1/1	0/0/0/0	1/1/2/1	0/0/0/0	0/0/0/0	1/1/1/1	2/2/2/2	0/0/0/0	0/0/0/0	0/0/0/0
PaWAKL30	0/0/0/0	0/0/0/0	0/0/0/0	0/0/0/0	1/1/1/1	0/0/0/0	1/1/1/1	2/3/2/2	0/1/0/0	0/0/0/0	0/0/0/0	0/0/0/0	0/0/0/0	0/0/0/0	0/0/0/0	2/1/2/2	0/0/0/0	1/2/0/1	1/1/0/0	0/0/0/0	0/0/0/0	0/0/0/0	1/1/1/1	0/0/0/0	2/1/1/1	0/0/0/0	0/1/0/0	2/2/2/2	1/1/0/0	2/1/2/2	0/0/0/0	0/0/0/0	0/0/0/0	0/0/0/0	0/0/1/0	1/1/0/0	2/2/2/2	1/1/1/1	0/0/0/0	1/1/1/1	1/1/0/0
PaWAKL31	2/1/1/1	0/0/0/0	0/0/0/0	0/0/0/0	1/1/1/1	1/0/0/0	2/1/0/0	2/3/2/0	2/0/0/1	0/0/0/0	0/0/0/0	1/1/1/1	0/0/0/0	0/0/0/0	0/0/0/0	1/2/2/3	0/0/0/0	0/0/0/0	1/1/0/0	0/0/0/0	1/1/1/1	0/0/0/0	0/0/0/0	0/0/0/0	1/2/2/2	0/0/0/0	2/1/1/1	4/2/2/2	1/1/0/0	1/2/1/1	0/0/0/0	0/0/0/0	0/0/0/0	0/0/0/0	1/1/1/1	1/1/0/0	3/2/2/2	0/0/0/0	0/0/0/0	2/4/4/3	1/1/1/1
PaWAKL32	3/6/2/6	0/0/0/0	0/0/0/0	2/4/2/4	4/5/5/5	0/0/0/0	1/1/1/1	0/0/0/0	2/3/3/3	0/0/0/0	0/0/0/0	0/1/1/1	4/4/4/5	0/0/0/0	0/0/0/0	0/0/0/0	0/0/0/0	1/1/1/1	3/2/1/2	0/0/0/0	3/3/2/3	0/0/0/0	1/1/1/1	0/0/0/0	0/0/0/0	0/0/0/0	5/5/4/5	4/4/4/4	0/0/0/0	0/0/0/0	0/0/0/0	1/1/1/1	0/0/0/0	0/0/0/0	0/0/0/0	0/0/0/0	2/2/2/2	1/1/1/1	0/0/0/0	0/0/0/0	0/0/0/0
PaWAKL33	0/1/1/2	0/0/0/0	0/0/0/0	0/0/0/0	3/3/3/2	0/0/0/0	0/0/0/0	1/1/1/1	0/0/0/0	1/1/1/1	0/0/0/0	0/0/0/0	0/0/0/0	0/1/1/1	0/0/0/0	1/1/1/1	0/0/0/0	2/3/3/2	1/1/1/1	0/0/0/0	1/1/1/1	0/0/0/0	0/0/0/0	0/0/0/0	0/0/0/0	0/0/0/0	2/2/2/2	4/4/4/5	1/1/1/1	0/0/0/0	0/0/0/0	0/0/0/0	0/0/0/0	0/0/0/0	0/0/0/0	2/2/2/1	2/1/1/2	1/1/1/3	0/0/0/0	0/0/0/0	0/0/0/0
PaWAKL34	5/7/8/7	0/0/0/1	0/0/0/0	0/1/2/1	4/8/9/7	0/0/0/0	0/0/1/0	0/0/0/0	5/7/6/5	0/0/0/0	0/0/1/0	1/0/0/0	6/5/5/4	0/0/0/0	0/0/0/0	1/1/2/1	0/0/1/0	0/0/0/0	0/0/0/0	0/0/1/0	4/4/7/3	0/0/0/0	0/0/0/0	2/2/2/1	0/0/0/0	0/0/0/0	6/5/9/5	2/2/1/1	0/0/0/0	0/0/0/0	0/1/0/1	0/0/0/0	1/1/1/1	0/0/0/0	0/0/0/0	1/1/1/0	0/0/0/0	0/0/0/0	0/0/0/0	0/0/0/0	1/1/1/1
PaWAKL35	4/3/2/0	0/0/0/0	0/0/0/0	2/2/2/1	2/1/1/0	0/0/0/0	0/0/0/0	0/0/0/2	5/5/8/3	0/0/0/0	0/0/0/1	0/0/0/0	4/3/4/0	0/0/0/0	0/0/0/0	2/1/1/4	0/0/0/0	0/0/0/0	2/0/0/1	2/1/2/1	3/2/2/0	0/0/0/0	0/0/0/0	1/1/1/0	0/0/0/1	0/0/0/0	3/1/1/0	4/2/2/3	2/2/2/0	0/0/0/0	0/0/1/0	0/0/0/0	0/0/0/0	0/1/1/0	1/0/0/0	0/0/0/0	0/1/2/0	0/0/0/1	0/0/0/0	0/0/0/0	0/0/0/0
PaWAKL36	1/1/1/0	0/0/0/0	0/0/0/0	2/2/2/0	0/0/0/0	0/0/0/0	0/0/0/0	2/2/2/0	3/3/3/0	0/0/0/0	1/1/0/0	1/1/1/0	1/1/1/0	0/0/0/0	0/0/0/0	3/3/4/0	0/0/0/0	0/0/0/0	1/1/1/0	1/1/1/0	0/0/0/0	0/0/0/0	0/0/0/0	0/0/0/0	2/2/1/0	0/0/0/0	2/2/2/0	2/2/2/0	0/0/0/0	1/1/1/0	0/0/0/0	0/0/0/0	0/0/0/0	0/0/0/0	0/0/0/0	0/0/0/0	0/0/0/0	1/1/1/0	0/0/0/0	0/0/0/0	0/0/0/0
PaWAKL37	2/2/3/2	0/0/0/0	0/0/0/0	1/1/1/1	1/1/1/1	0/0/0/0	1/0/1/1	1/1/1/1	3/3/3/3	0/0/0/0	0/0/0/0	1/0/0/0	0/0/0/0	0/0/0/0	0/0/0/0	2/2/3/2	1/1/1/1	0/0/1/3	3/3/3/0	0/0/0/0	1/2/2/2	0/0/0/0	0/0/0/0	2/2/2/2	0/0/0/0	0/0/0/0	0/1/1/1	3/3/4/3	1/1/1/1	3/3/3/3	0/0/0/0	0/0/0/0	0/0/0/0	2/2/2/2	1/1/1/1	0/0/0/0	2/2/3/2	0/0/0/0	0/0/0/0	0/0/0/0	2/2/1/2
PaWAKL38	0/0/0/0	0/0/0/0	0/0/0/0	1/1/1/1	0/0/0/0	0/0/0/0	1/1/1/1	0/0/0/0	0/0/0/0	0/0/0/0	0/0/0/0	0/0/0/0	1/1/1/1	1/1/1/1	0/0/0/0	3/4/3/4	0/0/0/0	0/0/0/0	1/1/1/1	0/0/0/0	0/0/0/0	0/0/0/0	0/0/0/0	0/0/0/0	0/0/0/0	0/0/0/0	0/0/0/0	2/2/2/2	0/0/0/0	2/2/2/2	0/0/0/0	0/0/0/0	0/0/0/0	0/0/0/0	0/0/0/0	0/0/0/0	1/1/0/1	0/0/1/0	0/0/0/0	0/0/0/0	0/0/0/0
PaWAKL4	2/1/3/3	1/1/1/1	0/0/0/0	3/2/3/3	1/0/1/1	0/0/0/0	2/1/2/2	1/1/1/1	3/4/3/3	0/0/0/0	1/1/1/1	0/0/0/0	2/1/2/1	0/0/0/0	0/0/0/0	1/1/1/1	0/0/0/0	0/0/0/0	1/1/1/1	0/0/0/0	2/2/2/2	0/0/0/0	0/0/0/0	1/0/1/1	0/0/0/0	0/0/0/0	5/3/4/4	4/4/4/4	0/0/0/0	1/1/1/1	0/0/0/0	0/0/0/0	0/0/0/0	0/0/0/0	0/0/0/0	0/0/0/0	3/3/3/3	0/0/0/0	0/0/0/0	1/1/1/1	1/1/1/1
PaWAKL39	1/0/2/2	0/0/0/0	0/0/0/0	2/0/1/1	0/0/1/1	0/0/0/0	3/0/2/2	1/0/1/1	1/0/1/1	1/0/0/0	0/0/0/0	0/0/0/0	2/0/3/3	1/0/1/1	0/0/0/0	2/0/2/3	0/0/0/0	1/0/1/1	3/0/3/3	0/0/0/0	0/0/1/1	0/0/0/0	0/0/0/0	0/0/0/0	0/0/0/0	0/0/0/0	0/0/1/1	1/0/2/2	0/0/0/0	1/0/0/0	0/0/0/0	0/0/0/0	0/0/0/0	0/0/0/0	0/0/0/0	0/0/0/0	1/0/2/2	0/0/0/0	0/0/0/0	1/0/1/1	0/0/0/0
PaWAKL40	1/0/1/1	0/0/0/0	1/0/1/1	1/0/1/1	1/0/1/1	0/0/0/0	2/0/2/2	0/0/0/0	3/0/1/3	0/0/0/1	0/0/0/0	0/0/0/0	1/0/1/2	1/0/1/0	0/0/0/0	3/0/3/3	0/0/0/0	0/0/0/0	2/0/3/2	0/0/0/0	0/0/0/0	0/0/0/0	0/0/0/0	2/0/1/3	0/0/0/0	0/0/0/0	0/0/0/0	7/0/9/6	2/0/2/2	1/0/1/1	0/0/0/0	0/0/0/0	0/0/0/0	0/0/0/0	0/0/0/0	0/0/0/0	5/0/4/5	0/0/0/0	0/0/0/0	0/0/0/0	0/0/0/0
PaWAKL41	2/2/1/1	0/0/0/0	0/0/0/0	1/2/1/2	1/1/1/1	0/0/0/0	0/0/0/0	1/1/0/1	2/2/2/3	0/0/0/3	0/0/0/0	0/0/0/0	3/3/3/0	0/0/0/0	0/0/0/0	1/1/1/1	0/0/0/0	0/0/0/0	0/0/0/0	0/0/0/0	0/0/0/0	0/0/0/0	0/0/0/0	0/0/0/0	0/0/0/0	0/0/0/0	1/1/1/1	5/5/5/3	0/0/0/0	2/2/2/2	0/0/0/0	0/0/0/0	0/0/0/0	0/0/0/0	0/0/0/0	0/1/0/0	3/3/3/2	0/0/0/0	0/0/0/0	0/0/0/0	1/1/1/1
PaWAKL42	1/1/0/2	0/0/0/0	0/0/0/0	1/1/1/2	0/0/0/1	0/0/0/0	0/0/0/0	0/0/0/0	1/1/1/1	0/0/0/0	0/0/0/0	2/2/2/1	2/2/2/1	0/0/0/0	0/0/1/0	1/1/1/2	0/0/0/0	0/0/0/0	0/0/0/1	1/1/1/1	0/0/0/1	0/0/0/0	0/0/0/0	2/2/2/1	0/0/0/0	0/0/0/0	1/1/1/1	3/3/3/2	0/0/0/0	1/1/0/1	0/0/0/0	0/0/0/0	0/0/0/0	1/1/1/1	0/0/0/0	0/0/0/0	1/1/1/1	0/0/0/0	0/0/0/0	0/0/0/0	0/0/0/0
PaWAKL43	3/2/2/3	0/0/0/0	0/0/0/0	2/2/2/2	3/3/3/3	0/0/0/0	0/1/0/0	0/0/1/0	4/4/4/4	0/0/0/1	0/0/0/0	0/0/0/1	0/0/0/0	0/0/0/0	0/0/0/0	1/1/1/1	0/0/0/0	0/0/0/0	4/4/4/4	0/0/0/0	1/1/1/2	0/0/0/0	0/0/0/0	0/0/0/0	0/0/0/0	0/0/0/0	3/3/3/3	2/2/1/2	0/0/0/0	1/1/1/1	0/0/0/0	0/0/0/0	0/0/0/0	0/0/0/0	1/1/1/1	0/1/1/0	2/2/1/2	0/0/0/0	0/0/0/0	0/0/0/0	0/0/0/0
PaWAKL44	1/1/1/0	0/1/0/0	0/0/0/0	1/1/1/1	0/1/1/2	2/1/1/2	1/1/0/1	0/0/0/0	1/1/2/3	0/0/0/0	0/0/0/0	0/0/0/0	0/1/1/1	0/1/1/1	0/0/0/0	2/3/2/2	0/0/0/0	0/0/0/0	0/0/1/1	0/0/0/0	1/1/1/1	1/1/1/1	0/0/0/0	0/0/0/0	0/1/1/1	0/0/0/0	1/1/1/1	3/2/2/2	1/1/1/1	0/0/0/0	0/0/0/0	0/1/0/0	0/0/0/0	0/0/0/0	0/0/0/0	0/0/0/0	2/2/2/1	1/1/0/0	0/0/0/0	0/0/0/0	0/0/0/0
PaWAKL45	3/1/2/1	0/0/0/0	0/0/0/0	2/2/3/1	2/1/1/1	0/0/0/0	1/1/1/1	0/0/0/0	2/3/4/3	1/1/0/1	0/0/0/0	0/0/0/0	3/4/4/4	0/0/0/0	1/1/1/1	2/2/2/2	0/0/0/0	0/0/0/0	0/0/0/0	0/0/0/0	2/0/1/0	0/0/0/0	0/0/0/0	0/0/0/0	0/0/0/0	0/0/0/0	3/2/3/1	2/2/2/2	2/2/1/1	0/0/0/0	0/0/0/0	0/0/0/1	0/0/0/0	0/0/0/0	0/0/0/0	1/0/0/0	1/3/2/4	1/1/2/1	0/0/0/0	2/2/1/2	0/0/0/0
PaWAKL46	1/1/1/1	0/0/0/0	0/0/0/0	1/0/0/0	0/0/0/0	1/1/1/1	0/0/0/0	0/0/0/0	1/1/1/1	0/0/0/0	0/0/0/0	0/0/0/0	1/1/1/1	0/0/0/0	0/0/0/0	1/1/1/1	0/0/0/0	0/0/0/0	2/1/1/1	0/0/0/0	0/0/0/0	0/0/0/0	0/0/0/0	0/0/0/0	1/1/1/1	0/0/0/0	1/1/1/1	2/2/2/2	2/2/2/2	0/0/0/0	0/0/0/0	0/0/0/0	0/0/0/0	0/0/0/0	0/0/0/0	1/1/1/1	1/1/1/1	0/1/1/1	0/0/0/0	1/1/1/1	0/0/0/0
PaWAKL47	0/0/0/1	0/0/0/0	0/0/1/0	0/0/0/0	2/1/1/1	0/0/0/0	0/0/0/0	0/0/0/0	2/2/2/2	0/0/0/0	0/0/0/0	1/1/1/1	1/1/2/2	0/0/0/0	0/0/0/0	0/0/0/0	1/1/1/1	1/1/1/1	2/2/3/3	0/0/0/0	1/1/1/1	0/0/0/0	0/0/0/0	1/1/0/0	1/0/1/1	0/0/0/0	1/1/1/1	2/1/3/2	0/1/0/0	1/1/1/1	0/0/0/0	0/0/0/0	0/0/0/0	0/0/0/0	0/0/0/0	0/0/0/0	2/2/2/2	0/0/0/0	0/0/0/0	0/0/0/0	0/0/0/0
PaWAKL48	3/2/1/0	0/0/0/0	0/0/0/0	4/3/2/2	0/0/0/0	0/0/0/0	0/0/0/0	1/0/0/0	0/2/2/2	0/0/0/0	0/0/0/0	1/1/1/1	4/2/2/2	0/0/0/0	0/0/0/0	1/1/1/1	0/0/1/1	1/0/0/1	0/1/1/1	0/0/0/0	0/0/0/1	0/0/0/0	2/2/2/2	0/0/0/0	0/0/0/0	0/0/0/0	3/2/2/1	2/2/2/2	0/1/1/1	0/2/1/0	0/0/0/0	2/1/1/1	0/0/0/0	0/0/0/0	0/0/0/0	1/1/1/1	1/0/0/0	0/0/0/1	0/0/0/0	0/0/0/0	0/0/0/0
PaWAKL5	1/2/1/1	1/1/1/1	0/0/0/0	1/2/1/1	1/1/1/1	0/0/0/0	0/0/0/0	0/0/0/0	4/4/4/3	0/0/0/0	0/0/0/0	0/0/0/0	4/4/4/4	0/0/0/0	0/0/0/0	1/0/1/1	0/0/0/0	0/0/0/0	1/1/1/1	0/0/0/0	2/2/2/2	0/0/0/0	1/1/1/1	0/0/0/0	1/1/0/0	0/0/0/0	4/4/4/4	1/2/3/3	0/0/0/0	1/1/1/1	0/0/0/0	0/0/0/0	0/0/0/0	0/0/0/0	0/0/0/0	0/0/0/0	2/3/3/3	0/0/0/0	0/0/0/0	1/0/0/0	0/1/0/0
PaWAKL49	0/2/3/2	2/2/2/2	0/0/0/0	3/2/3/2	0/0/0/0	0/0/0/0	0/0/0/0	0/0/0/0	4/4/5/4	1/1/1/1	0/0/0/0	0/0/0/0	4/4/4/4	0/1/1/1	0/0/0/0	0/0/0/0	0/0/0/0	0/0/0/0	0/0/0/0	0/0/0/0	0/0/0/0	0/0/0/0	0/0/0/0	0/0/0/0	1/0/0/0	0/0/0/0	1/2/2/2	0/0/0/0	0/0/0/0	1/1/1/1	0/0/0/0	0/0/0/0	0/0/0/0	0/0/0/0	0/0/0/0	1/0/0/0	0/0/0/0	1/1/1/1	0/0/0/0	2/3/3/3	0/0/0/0
PaWAKL50	3/5/4/4	0/0/0/0	0/0/0/0	2/2/3/3	3/3/2/3	0/0/0/0	0/0/0/0	2/2/2/2	5/7/5/7	0/0/0/0	0/0/0/0	0/0/0/0	4/4/4/5	0/0/0/0	0/0/0/0	2/2/0/3	0/0/0/0	0/0/0/0	3/1/1/2	0/0/0/0	2/2/1/2	0/0/0/0	0/0/0/0	0/0/0/0	0/0/0/0	0/0/0/0	4/4/4/4	2/1/2/1	1/1/1/2	1/1/2/1	0/0/0/0	2/2/2/2	0/0/0/0	0/0/0/0	0/0/0/0	0/0/0/0	0/2/0/0	0/0/0/0	0/0/0/0	0/0/0/0	0/0/0/0
PaWAKL51	1/2/1/2	0/0/0/0	1/1/1/1	0/1/1/1	1/1/0/1	0/0/0/0	0/0/0/0	0/0/0/0	7/7/4/8	0/0/0/0	0/0/0/0	0/0/0/0	1/3/1/2	0/0/0/0	0/0/0/0	2/2/2/2	0/0/0/0	0/0/0/0	2/1/0/0	0/0/0/0	1/1/0/1	0/0/0/0	0/0/0/0	0/0/0/0	0/0/0/0	0/0/0/0	2/3/2/3	2/1/2/2	0/0/0/0	0/1/2/2	0/0/0/0	1/1/1/1	0/0/0/0	0/0/0/0	0/0/0/0	0/0/0/0	1/2/1/1	0/0/0/0	0/0/0/0	0/0/0/0	0/0/0/0
PaWAKL52	3/3/3/4	0/0/0/0	0/0/0/0	5/2/2/3	0/0/0/0	0/0/0/0	0/0/0/0	0/0/0/0	1/2/1/2	1/0/1/1	0/0/0/0	0/1/1/1	3/3/3/5	0/0/0/0	0/1/0/1	2/1/1/1	0/0/0/0	0/0/0/0	0/0/0/0	0/0/0/0	3/2/2/2	0/0/0/0	0/0/0/0	0/0/0/0	0/0/0/0	0/0/0/0	4/3/3/4	0/1/0/1	0/0/0/0	2/2/2/2	0/0/0/0	0/0/0/0	0/0/0/0	0/0/0/0	1/1/1/1	0/0/0/0	2/5/5/5	0/0/0/0	0/0/0/0	0/0/0/0	0/1/1/1
PaWAKL53	3/3/3/3	1/1/1/1	0/0/0/0	3/4/4/4	2/1/1/1	0/0/0/0	0/0/0/0	0/0/1/0	0/0/0/1	0/0/0/0	0/0/0/0	0/0/0/0	3/5/5/5	0/0/0/0	0/0/0/0	1/0/0/0	0/0/0/0	0/0/0/0	0/0/0/0	0/0/0/0	1/0/0/1	0/0/0/0	0/0/1/0	0/0/0/0	0/0/0/0	0/0/0/0	3/4/4/4	2/2/3/2	0/0/0/0	1/1/1/1	0/0/0/0	0/0/0/0	0/0/0/0	0/0/0/0	0/0/0/0	1/1/1/1	0/1/1/1	0/0/0/0	0/0/0/0	0/0/0/0	0/0/0/0
PaWAKL54	0/1/1/1	1/0/0/1	0/0/0/0	2/2/2/2	1/1/2/1	0/0/0/0	1/1/1/1	0/0/0/0	4/4/5/5	0/0/1/0	0/0/0/0	0/0/0/0	3/3/4/3	0/0/0/0	0/0/0/0	4/2/4/2	0/0/0/0	1/0/0/1	0/0/0/0	0/0/0/0	1/1/1/2	0/0/0/0	0/0/0/0	0/0/0/0	2/2/2/3	0/0/0/0	4/4/2/5	2/2/1/2	1/1/1/1	0/0/0/0	0/0/0/0	0/0/0/0	0/0/1/0	0/0/0/0	0/0/0/0	0/0/0/0	1/1/1/1	1/1/1/1	0/0/0/0	1/1/1/1	1/1/1/1
PaWAKL55	1/1/1/2	0/0/0/0	0/0/0/0	2/3/2/3	4/3/4/4	0/0/0/0	0/0/0/0	0/0/0/0	4/4/3/4	0/0/0/0	0/0/0/0	0/0/0/0	3/3/3/3	0/0/0/0	1/1/0/0	2/3/3/1	0/0/0/0	1/1/1/1	0/0/0/0	0/0/0/0	1/1/1/2	0/0/0/0	0/0/0/0	0/0/0/0	2/1/1/1	0/0/0/0	2/2/1/3	1/1/2/1	1/1/1/1	1/0/1/1	0/0/0/0	0/0/0/0	0/0/0/0	0/0/0/0	0/0/0/0	0/0/0/0	1/1/1/1	1/1/1/1	0/0/0/0	1/1/1/1	1/1/1/1
PaWAKL56	3/4/4/4	1/1/1/1	0/0/0/0	4/4/4/4	0/0/0/0	0/0/0/0	0/0/0/0	1/1/1/1	2/2/2/2	0/0/0/0	0/0/0/0	0/0/0/0	4/4/4/5	1/1/1/1	0/0/0/0	0/0/0/0	0/0/0/0	0/0/0/0	0/0/0/0	0/0/0/0	0/1/1/1	0/0/0/0	1/1/1/1	0/0/0/0	0/0/0/0	1/1/1/1	4/4/4/3	1/1/1/1	0/0/0/0	2/1/1/1	0/0/0/0	0/0/0/0	0/0/0/0	0/0/0/0	0/0/0/0	0/0/0/0	2/1/1/2	0/0/0/0	0/0/0/0	1/1/1/1	0/0/0/0
PaWAKL57	2/3/3/2	1/1/1/1	0/0/0/0	1/1/1/0	1/0/0/0	0/0/0/0	0/0/0/0	3/3/3/3	3/4/4/4	0/0/0/0	0/0/0/0	0/0/0/0	2/2/2/2	1/1/1/1	0/0/0/0	1/2/2/2	0/0/0/0	1/1/1/1	1/1/1/1	0/0/0/0	0/0/0/0	0/0/0/0	0/0/0/0	0/0/0/0	1/2/2/2	0/0/0/0	3/3/3/3	1/1/1/1	0/0/0/0	2/2/2/1	0/0/0/0	0/0/0/0	0/0/0/0	0/0/0/0	0/0/0/0	0/0/0/0	4/3/3/4	0/0/0/0	0/0/0/0	1/1/1/1	1/1/1/1
PaWAKL58	1/2/2/1	1/1/1/1	0/0/0/0	0/0/0/0	0/1/1/0	0/0/0/0	2/2/2/1	2/1/1/2	3/2/2/2	0/0/0/0	0/0/0/0	0/0/0/0	1/1/1/1	0/0/0/0	2/2/2/2	4/4/4/5	0/0/0/0	0/0/0/0	1/1/0/0	0/0/0/0	0/1/1/0	0/0/0/0	0/0/0/0	0/0/0/0	2/1/1/2	0/0/0/0	2/1/1/2	8/7/6/7	1/0/0/1	1/1/1/1	0/0/0/0	1/1/2/1	0/0/0/0	0/0/0/0	0/0/0/0	0/0/0/0	3/2/2/3	1/1/1/1	0/0/0/0	0/0/0/0	0/0/0/0
PaWAKL6	3/2/2/2	0/0/0/0	0/0/0/0	3/4/3/4	0/0/0/0	1/1/1/1	1/1/1/1	2/3/3/3	2/2/2/2	0/0/0/0	0/0/0/0	0/1/1/1	4/3/3/3	1/1/1/1	0/0/0/0	1/0/0/0	0/0/0/0	0/1/1/1	0/0/0/0	0/0/0/0	0/0/0/0	0/0/0/0	3/3/3/3	1/1/1/1	0/0/0/0	0/0/0/0	4/3/3/3	1/1/1/1	0/0/0/0	1/1/1/1	0/0/0/0	1/1/1/1	0/0/0/0	0/0/0/0	0/0/0/0	0/0/0/0	1/1/1/1	0/0/0/0	0/0/0/0	0/0/0/0	1/1/1/1
PaWAKL59	2/1/1/3	0/0/0/0	0/0/0/0	2/1/1/2	1/1/1/1	0/0/0/0	0/0/0/0	0/0/0/0	2/2/2/3	0/0/0/1	0/0/0/0	0/0/0/0	2/2/2/3	0/0/0/0	0/0/0/0	0/1/1/0	0/0/0/0	1/1/1/1	0/1/1/0	0/0/0/0	2/2/2/2	0/0/0/0	0/0/0/0	0/0/0/0	0/0/0/0	0/0/0/0	3/3/3/3	2/2/2/2	0/0/0/0	1/1/1/1	0/0/0/0	0/0/0/0	0/0/0/0	0/0/0/0	0/0/0/0	0/0/0/0	1/0/0/0	0/0/0/0	0/0/0/0	1/1/1/0	0/0/0/0
PaWAKL60	0/1/0/0	0/0/0/0	0/0/0/0	2/2/3/2	1/1/1/1	0/0/0/0	2/2/2/0	0/0/0/1	3/4/4/3	1/0/1/1	0/0/0/0	0/0/0/0	4/4/4/6	0/0/0/0	0/0/0/0	2/1/2/1	0/0/0/0	0/0/0/0	0/0/0/0	0/0/0/0	0/0/0/0	0/0/0/0	0/0/0/0	0/0/0/0	2/1/1/2	0/0/0/0	3/4/1/2	1/1/1/1	1/1/1/1	1/0/0/0	0/0/0/0	0/0/0/0	0/0/0/0	0/0/0/0	1/1/1/0	0/0/0/0	1/1/1/1	1/1/1/1	0/0/0/0	1/1/1/1	1/0/1/0
PaWAKL61	1/1/1/1	0/0/0/0	0/0/0/0	3/3/4/2	4/3/3/4	0/0/0/0	0/0/0/0	0/1/0/0	3/3/3/3	0/0/0/0	0/0/0/0	0/0/0/0	3/3/3/3	0/0/0/0	1/1/1/1	2/3/3/2	0/0/0/0	1/1/1/1	1/0/0/1	0/0/0/0	1/1/1/1	0/0/0/0	0/0/0/0	0/0/0/0	2/1/1/1	0/0/0/0	3/3/1/2	2/0/2/2	1/1/1/1	2/1/1/2	0/0/0/0	0/0/0/0	0/0/0/0	0/0/0/0	0/0/0/0	0/0/0/0	1/1/1/1	1/2/1/1	0/0/0/0	1/1/1/1	1/0/1/0
PaWAKL62	1/1/1/2	0/0/0/0	0/0/0/0	3/5/5/4	2/2/2/1	0/0/0/0	0/0/0/0	1/1/1/1	0/0/0/0	0/0/0/0	0/0/0/0	0/0/0/1	3/2/2/1	0/0/0/0	0/0/0/0	1/1/1/1	0/0/0/0	1/1/1/0	0/0/0/0	0/0/0/0	0/0/0/0	0/0/0/0	1/1/1/1	0/0/0/0	0/0/0/0	0/0/0/0	0/0/0/0	2/0/0/3	1/1/2/1	1/1/1/1	0/0/0/0	0/0/0/0	0/0/0/0	0/0/0/0	1/1/1/1	0/0/0/0	3/4/4/3	1/1/1/1	0/0/0/0	2/2/2/2	0/0/0/0
PaWAKL7	2/2/2/2	1/0/0/0	0/0/0/0	0/0/0/0	1/2/2/2	0/0/0/0	1/1/1/1	0/0/0/0	4/4/3/3	0/0/0/0	0/1/1/1	0/0/0/0	1/1/1/1	0/0/0/0	0/0/0/0	2/3/3/2	0/0/0/0	0/0/0/0	2/2/1/2	0/0/0/0	1/2/1/2	0/0/0/0	1/1/1/1	2/1/1/1	2/4/4/4	0/0/0/0	3/5/4/4	1/2/2/2	0/0/0/0	1/0/0/2	0/0/0/0	1/1/1/2	0/0/0/0	0/0/0/0	0/0/0/0	0/0/0/0	1/2/1/2	1/1/1/0	2/1/2/1	0/0/0/0	0/0/0/0
PaWAKL8	1/1/1/1	0/0/0/0	0/0/0/0	2/1/2/2	1/1/1/1	0/0/0/0	1/1/1/0	2/0/3/2	4/4/5/5	0/0/0/0	0/1/0/0	0/0/0/0	2/1/2/2	0/0/0/0	0/0/0/0	4/4/7/5	0/0/0/0	0/0/0/0	4/5/5/6	0/0/0/0	2/1/1/1	1/1/0/0	0/0/0/0	0/0/0/0	5/4/5/6	0/0/0/0	2/1/3/2	2/0/2/3	0/0/0/0	1/0/2/2	0/0/0/0	1/1/2/3	0/0/0/0	0/0/0/0	1/0/1/1	0/0/0/0	3/2/3/3	2/0/2/3	0/0/0/0	2/1/2/1	0/0/0/0
PaWAKL9	1/1/1/1	0/0/0/0	0/0/0/0	0/0/0/0	2/2/2/2	0/0/0/0	1/1/1/1	2/2/2/2	1/1/1/1	0/0/0/0	0/0/0/0	0/0/0/0	2/1/1/1	1/1/1/1	0/0/0/0	1/1/1/1	0/1/0/0	0/0/0/0	0/0/0/0	0/0/0/0	1/1/1/1	0/0/0/0	0/0/0/0	0/0/0/0	0/0/0/0	0/0/0/0	1/1/1/1	3/3/3/2	3/2/2/2	0/0/0/0	0/0/0/0	1/1/1/1	0/0/0/0	0/0/0/0	1/0/0/0	0/0/0/0	2/2/2/2	0/0/0/0	0/0/0/0	1/1/1/1	0/0/0/0
3-AF1 binding site = involved in light responsiveness
ABRE = cis-acting element involved in the abscisic acid responsiveness
ACE = involved in light responsiveness
AE-box = part of light responsive module
AT1-motif = part of light responsive module
ATCT-motif = involved in light responsiveness
AuxRR-core = cis-acting regulatory element involved in auxin responsiveness
Box 4 = involved in light responsiveness
Box II = part of light responsiveness
CAT-box = related to meristem expression
CCAAT-box = stress responsive element
CGTCA-motif = cis-acting regulatory element involved in the MeJA-responsiveness
chs-CMA1a = part of light responsive element
Circadian = involved in circadian control
ERE = Ethylene responsive element
GA-motif = part of light responsive element
Gap-box = part of light responsive element
GARE-motif = gibberellin-responsive element
GATA-motif = part of light responsive element
GCN4_motif = involved in endosperm expression
GT1-motif = light responsive element
GTGGC-motif = part of light responsive element
I-box = part of light responsive element
L-box = part of light responsive element
LMAP-element = part of light responsive element
LTR = low-temperature responsiveness
MBS = involved in drought-inducibility
MRE = involved in light responsiveness
O2-site = involved in Zein metabolism regulation
P-box = gibberellin-responsive element
Pc-CMA2c = part of light responsive element
Sp1 = light responsive element
STRE = stress responsive element
TATC-box = cis-acting element involved in gibberellin-responsiveness
TCA-element = is-acting element involved in salicylic acid responsiveness
TCCC-motif = part of light responsive element
TC-rich repeats = cis-acting element involved in defense and stress responsiveness
TCT-motif = part of light responsive element
TGACG-motif = cis-acting regulatory element involved in the MeJA-responsiveness
TGA-element = auxin-responsive element
WUN-motif = involved in woundnig response

## Sheet: Table S7
Table S7: Superimposition scores for pairs of PaWAK4, PaWAK13, PaWAKL29 and PaWAKL29 3D protein structures from CLICK and TM-score server
		CLICK server analysis										TM-Score server
Gene	Comparison	Structure Overlap (%)	RMSD	Fragment Score	Topology Score	CA	CA atoms	Match Size	Identical Residues	Identical Residues with Heuristics	Z-Score	TM-Score	d0	RMSD
PaWAK4	D + WI	62.31	1.75	0.81	0.94	747	743	463	333	331	7.37	0.9526	9.35	0.96
	L + WI	46.7	1.51	0.78	0.91	743	747	347	244	295	5.56	0.6419	9.38	1.07
	R12 + WI	54.51	0.91	0.97	1	743	587	320	300	301	9.28	0.566	8.49	0.86
	D + R12	55.54	0.94	0.97	1	587	743	326	309	307	9.16	0.4512	9.35	0.9
	D + L	42.26	1.65	0.82	0.93	743	747	314	224	288	4.31	0.6586	9.35	1.05
	L + R12	54.51	0.67	0.99	1	747	587	320	311	311	9.6	0.565	8.49	0.66
PaWAK13	D + WI	41.73	1.28	0.88	0.97	786	791	328	274	269	5.42	0.6999	9.59	3.03
	L + WI	37.4	1.16	0.93	1	791	786	294	261	260	4.79	0.5486	9.59	1.22
	R12 + WI	45.64	1.5	0.78	0.95	791	791	361	264	259	5.38	0.545	9.59	1.02
	D + R12	39.82	1.28	0.91	0.97	791	786	313	262	260	4.9	0.5176	9.59	0.74
	D + L	36.26	0.9	0.96	1	786	786	285	275	272	5	0.516	9.57	1.12
	L + R12	37.66	1.09	0.9	1	786	791	296	255	253	4.73	0.5538	9.57	1.13
PaWAKL10	D + WI	44.72	1.08	0.98	1	739	738	330	297	298	6.51	0.4788	9.33	3.78
	L + WI	44.99	0.9	0.98	1	738	739	332	303	303	6.94	0.4493	9.33	3.78
	R12 + WI	60.46	1.73	0.76	0.95	736	739	445	309	294	6.99	0.54	9.33	3.74
	D + R12	42.39	0.94	0.98	1	738	736	312	294	294	6.36	0.4677	9.32	1.11
	D + L	43.22	1.07	0.99	1	738	738	319	287	286	6.26	0.5532	9.33	1.3
	L + R12	44.7	1.05	0.97	1	738	736	329	289	288	6.64	0.5002	9.32	1.26
PaWAKL29	D + WI	54.34	1.49	0.84	0.97	725	727	394	276	271	6.99	0.4692	9.27	3.47
	L + WI	51.17	1.42	0.86	0.97	728	727	372	300	299	6.71	0.7674	9.27	3.10
	R12 + WI	17.65	2.47	0.28	0.30	727	578	102	6	1	-1.04	0.1192	9.27	3.46
	D + R12	21.11	1.6	0.85	0.92	578	725	122	82	81	0.77	0.1971	8.44	1.35
	D + L	44.28	1.29	0.97	1.00	725	728	321	259	259	5.66	0.4286	9.28	3.81
	L + R12	20.07	1.85	0.78	0.88	728	578	116	63	64	-0.9	0.1215	9.28	2.89
(D) PaWAKL17+ (L) PaWAKL62		18.75	2.38	0.47	0.39	755	640	120	7	2	-1.23	0.163	8.8	3.51
(D) PaWAKL17 X 2		100.00	0.00	1.00	1.00	755	755	755	755	755	21.17	1	9.42	0

## Sheet: Table S8
Table S8: PaWAK/WAKL-oligogalacturonide binding predictions with interacting residues
			Protein-Ligand ibinding results								Interacting residues
Gene	Rootstock	Result #	Est. Free Energy of Binding	Est. Inhibition Constant, Ki	vdW + Hbond + desolv Energy	Electrostatic Energy	Total Intermolec. Energy	Frequency	Interact. Surface		H-bonds	Polar bonds	Hydrophobic	Cation-pi	Other
PaWAK4	D	1.	-4.17 kcal/mol	882.12 uM	-4.24 kcal/mol	+0.55 kcal/mol	-3.69 kcal/mol	0.5	357.509			TRP69			ASP111, HIS52, LEU110, ALA70, PHE116
		2.	-3.84 kcal/mol	1.54 mM	-3.16 kcal/mol	+0.16 kcal/mol	-3.00 kcal/mol	0.5	384.289			GLN72, TYR106			ARG86, MET89
	L	1.	-3.98 kcal/mol	1.21 mM	-3.06 kcal/mol	-0.14 kcal/mol	-3.19 kcal/mol	0.5	356.085			ARG24			GLU26, CYS27, ILE292
		2.	-3.35 kcal/mol	3.51 mM	-2.85 kcal/mol	-0.14 kcal/mol	-2.99 kcal/mol	0.5	354.73		ARG86	GLN72
	12	1.	-4.26 kcal/mol	756.25 uM	-3.56 kcal/mol	+0.17 kcal/mol	-3.39 kcal/mol	0.5	353.385			TRP69, GLU54	ALA70	HIS52
		2.	-3.83 kcal/mol	1.57 mM	-3.02 kcal/mol	-0.95 kcal/mol	-3.97 kcal/mol	0.5	343.5		ASN33, LYS66	ASP64			LEU65
	WI	1.	-4.05 kcal/mol	1.07 mM	-2.45 kcal/mol	-0.76 kcal/mol	-3.21 kcal/mol	0.5	315.724		LYS66	ASP76	VAL34		ASN33
		2.	-3.51 kcal/mol	2.69 mM	-3.14 kcal/mol	+0.45 kcal/mol	-2.69 kcal/mol	0.5	279.9			THR29			LEU23, CYS27
PaWAK13	D	1.	-3.92 kcal/mol	1.34 mM	-3.06 kcal/mol	-0.01 kcal/mol	-3.07 kcal/mol	0.5	358.989			ARG67, ASN55, ASN70	VAL53	PHE64
		2.	-3.90 kcal/mol	1.38 mM	-3.47 kcal/mol	+0.04 kcal/mol	-3.43 kcal/mol	0.5	488.063		SER112	SER66, ASP68			LYS110, SER113, ALA49, VAL48, SER69
	L	1.	-4.62 kcal/mol	413.72 uM	-3.58 kcal/mol	-0.63 kcal/mol	-4.22 kcal/mol	0.5	406.051		ARG62	ASP31, GLU72	PRO60		ILE32
		2.	-3.63 kcal/mol	2.19 mM	-3.00 kcal/mol	-0.30 kcal/mol	-3.30 kcal/mol	0.5	345.64			ASP56	ILE40		CYS54
	12	1.	-3.85 kcal/mol	1.50 mM	-3.50 kcal/mol	+0.12 kcal/mol	-3.39 kcal/mol	0.5	347.068		GLU72	ARG85	TRP87	LEU71
		2.	-3.70 kcal/mol	1.94 mM	-2.58 kcal/mol	-0.25 kcal/mol	-2.83 kcal/mol	0.5	325.681			GLU72, ARG85, ARG62		PHE64, PHE58
	WI	1.	-4.15 kcal/mol	900.95 uM	-3.71 kcal/mol	-0.02 kcal/mol	-3.72 kcal/mol	0.5	336.451		ILE76	THR33, ASN75			ILE32
		2.	-3.83 kcal/mol	1.56 mM	-3.13 kcal/mol	-0.21 kcal/mol	-3.34 kcal/mol	0.5	358.228		ARG62	ARG85, GLU72	TRP87	PHE64	ANS70
PaWAKL10	D	1.	-4.35 kcal/mol	644.47 uM	-3.86 kcal/mol	-0.17 kcal/mol	-4.03 kcal/mol	0.5	379.654			ASN34, GLU75	VAL35		LYS68, LEU77
		2.	-3.78 kcal/mol	1.68 mM	-3.47 kcal/mol	+0.18 kcal/mol	-3.30 kcal/mol	0.5	345.523		ASN55	TRP71		TYR53	GLN52, MET115
	L	1.	-4.47 kcal/mol	532.26 uM	-4.03 kcal/mol	-0.03 kcal/mol	-4.07 kcal/mol	1	420.522			ASN30			PRO26, PRO24, TYR39, CYS28
		2.
	12	1.	-4.08 kcal/mol	1.03 mM	-3.47 kcal/mol	+0.25 kcal/mol	-3.21 kcal/mol	0.5	386.275			GLU75	VAL35		ASN34, LYS68, LEU77, PRO69
		2.	-3.63 kcal/mol	2.19 mM	-3.31 kcal/mol	+0.08 kcal/mol	-3.24 kcal/mol	0.5	288.168		ASN30	GLN29			GLN31
	WI	1.	-4.54 kcal/mol	469.36 uM	-3.75 kcal/mol	+0.05 kcal/mol	-3.70 kcal/mol	1	429.14			ASN31			TYR40, PRO25, PRO27, CYS29
		2.
PaWAKL29	D	1.	-4.39 kcal/mol	600.52 uM	-3.99 kcal/mol							TRP72, TYR113		TRP56	PRO55
		2.	-3.96 kcal/mol	1.26 mM	-3.48 kcal/mol						SER81	ASN79	LEU82, ALA23		GLN83, ALA24, ALA21, SER39, PRO41
	L	1.	-4.57 kcal/mol	445.46 uM	-3.99 kcal/mol						GLY28	SER83, SER41	LEU82, PRO43		ALA25
		2.	-3.60 kcal/mol	2.29 mM	-3.27 kcal/mol						GLN85		LEU84		ALA25, ALA26, PRO43
	12	1.	-5.13 kcal/mol	174.76 uM	-4.46 kcal/mol								TYR140	PHE57	PRO43, MET137
		2.	-4.14 kcal/mol	924.57 uM	-2.61 kcal/mol							ARG30	CYS31		LYS28, CYS50
	WI	1.	-3.80 kcal/mol	1.64 mM	-3.53 kcal/mol								CYS52		CYS33
		2.	-3.25 kcal/mol	4.17 mM	-2.46 kcal/mol								PRO34		CYS52
